# Supplementary material for: Kinetic and Thermodynamic Investigation into the Formation of Diol-Boric Acid Complexes Using NMR and Computational Analysis
Source: ACS Omega. 2025 Nov 17;10(46):55824–31. doi: 10.1021/acsomega.5c07314 (PMC12658599; doi:10.1021/acsomega.5c07314)
Supplement: Supplementary file 2 [file ao5c07314_si_002.zip]

Archive with 11 entries (7 files):
- SI/
- SI/BD-BA/
- SI/BD-BA/mol.xyz
- SI/BD-BA/structure.info
- SI/EG-BA/
- SI/EG-BA/mol.xyz
- SI/EG-BA/structure.info
- SI/PD-BA/
- SI/PD-BA/mol.xyz
- SI/PD-BA/structure.info
- SI/README.txt
