# Supplementary material for: Kinetic and Thermodynamic Investigation into the Formation of Diol-Boric Acid Complexes Using NMR and Computational Analysis
Source: ACS Omega. 2025 Nov 17;10(46):55824–31. doi: 10.1021/acsomega.5c07314 (PMC12658599; doi:10.1021/acsomega.5c07314)
Supplement: Supplementary file 2 [file ao5c07314_si_002.zip › SI/BD-BA/mol.xyz]

    20
Structure      1     Symmetry point group     Cs        
B          -2.789934         -0.010041         -0.000018
O          -3.883207         -0.834331         -0.000003
H          -3.635950         -1.766247          0.000360
O          -1.540022         -0.544916         -0.000106
O          -2.965684          1.344965         -0.000054
H          -3.897650          1.591890          0.000218
C          -0.402561          0.320006          0.000158
H          -0.433150          0.961694          0.885142
H          -0.433141          0.962244         -0.884418
C           0.855982         -0.519311         -0.000107
H           0.851345         -1.167623          0.881203
H           0.851174         -1.167291         -0.881664
C           2.104901          0.354089         -0.000060
H           2.108120          1.002908         -0.881309
H           2.107954          1.003046          0.881084
C           3.368544         -0.477937          0.000115
H           3.391017         -1.121756          0.886539
H           3.391075         -1.122051         -0.886089
O           4.488534          0.402201          0.000015
H           5.290708         -0.131045         -0.000427
    20
Structure      2     Symmetry point group     C1        
B           2.536465         -0.158776         -0.029982
O           3.744110         -0.064168         -0.668764
H           3.897012          0.817617         -1.027380
O           1.724848          0.929857          0.039318
O           2.167363         -1.346308          0.537252
H           2.838797         -2.028557          0.422931
C           0.445589          0.832328          0.666889
H           0.186507          1.840129          0.995902
H           0.512138          0.191846          1.549744
C          -0.603489          0.306537         -0.292955
H          -0.637750          0.958255         -1.171168
H          -0.306068         -0.689632         -0.634864
C          -1.976215          0.243648          0.366437
H          -1.940588         -0.410421          1.243064
H          -2.269223          1.238757          0.715180
C          -3.032038         -0.271871         -0.586735
H          -3.094203          0.382426         -1.463513
H          -2.763548         -1.276369         -0.932584
O          -4.281095         -0.301891          0.097382
H          -4.950294         -0.633936         -0.510716
    20
Structure      3     Symmetry point group     C1        
B          -2.459895          0.318075         -0.008878
O          -3.069969          1.509426          0.280351
H          -2.475882          2.122163          0.728945
O          -1.161927          0.120273          0.342294
O          -3.164007         -0.662775         -0.648832
H          -4.069648         -0.394253         -0.841813
C          -0.531274         -1.127660          0.041235
H          -0.583017         -1.308390         -1.036262
H          -1.067143         -1.933629          0.547924
C           0.909799         -1.079664          0.499553
H           0.933879         -0.891696          1.577573
H           1.343473         -2.071059          0.336123
C           1.732171         -0.027529         -0.234900
H           1.700515         -0.220108         -1.312192
H           1.305118          0.964421         -0.067546
C           3.173954         -0.026642          0.223179
H           3.223104          0.173957          1.299531
H           3.624606         -1.009231          0.042533
O           3.878567          0.979324         -0.499007
H           4.795257          0.976440         -0.203277
    20
Structure      4     Symmetry point group     C1        
B           2.208966         -0.335521          0.043437
O           2.862658         -1.528007         -0.118805
H           2.591211         -1.983826         -0.923872
O           1.306158          0.069144         -0.888955
O           2.482005          0.436489          1.137931
H           3.146181          0.035035          1.709841
C           0.582732          1.288627         -0.705078
H           0.266545          1.606921         -1.700172
H           1.246398          2.052358         -0.295262
C          -0.623768          1.094279          0.193204
H          -0.282820          0.769569          1.181481
H          -1.102244          2.070139          0.324182
C          -1.628068          0.095892         -0.370446
H          -1.970376          0.431140         -1.354793
H          -1.151440         -0.878552         -0.505253
C          -2.825907         -0.065494          0.539290
H          -2.499889         -0.410375          1.527198
H          -3.330680          0.898699          0.668469
O          -3.714665         -1.013008         -0.045892
H          -4.476893         -1.110269          0.534947
    20
Structure      5     Symmetry point group     C1        
B          -2.015475         -0.397279         -0.026360
O          -2.740836         -1.206229         -0.861357
H          -2.807775         -0.840520         -1.750906
O          -1.515772          0.773399         -0.501916
O          -1.822718         -0.779238          1.271870
H          -2.236356         -1.628559          1.463847
C          -0.681979          1.611831          0.299406
H          -0.816137          1.371499          1.356357
H          -1.016022          2.637114          0.134651
C           0.772823          1.462762         -0.101172
H           0.875593          1.715210         -1.161288
H           1.350797          2.201465          0.463099
C           1.324775          0.066015          0.158581
H           1.229410         -0.180114          1.220471
H           0.750669         -0.679012         -0.401230
C           2.778501         -0.041420         -0.247027
H           2.886435          0.192916         -1.312166
H           3.378603          0.679693          0.319517
O           3.225165         -1.368748          0.014573
H           4.150722         -1.431903         -0.244629
    20
Structure      6     Symmetry point group     C1        
B           2.590352          0.168708         -0.027956
O           3.829499         -0.358666         -0.275153
H           3.789985         -1.300768         -0.476427
O           1.492244         -0.631023         -0.083282
O           2.469154          1.495948          0.273144
H           3.321022          1.947425          0.279686
C           0.200314         -0.075033          0.172398
H           0.017035          0.739921         -0.531754
H           0.173943          0.339315          1.185055
C          -0.835030         -1.171255          0.025555
H          -0.841590         -1.519303         -1.011751
H          -0.530492         -2.015963          0.648268
C          -2.235424         -0.722272          0.435539
H          -2.928424         -1.559738          0.321599
H          -2.243259         -0.438537          1.492382
C          -2.756624          0.436418         -0.390388
H          -2.180689          1.345491         -0.190014
H          -2.662747          0.204012         -1.458156
O          -4.123815          0.642939         -0.045980
H          -4.442617          1.413873         -0.527561
    20
Structure      7     Symmetry point group     C1        
B           2.501785          0.019156         -0.096970
O           3.766116         -0.377497          0.248587
H           3.810101         -1.320439          0.444758
O           1.496292         -0.895283         -0.136505
O           2.269861          1.329952         -0.407405
H           3.069533          1.865092         -0.347977
C           0.165103         -0.483159         -0.452304
H          -0.333704         -1.364440         -0.856500
H           0.186034          0.284947         -1.230334
C          -0.550949          0.033505          0.783129
H          -0.636275         -0.779454          1.510504
H           0.066273          0.813061          1.237345
C          -1.931800          0.606368          0.472276
H          -2.383086          0.978831          1.395467
H          -1.837551          1.458537         -0.207859
C          -2.875916         -0.409893         -0.137871
H          -2.535859         -0.706234         -1.135325
H          -2.910567         -1.308788          0.489547
O          -4.167646          0.185504         -0.223410
H          -4.759434         -0.439223         -0.656294
    20
Structure      8     Symmetry point group     C1        
B          -2.392689          0.223909         -0.038983
O          -3.725980          0.020434          0.198321
H          -3.988186         -0.893218          0.036920
O          -1.618064         -0.811634         -0.458698
O          -1.860642          1.470138          0.141115
H          -2.521892          2.110120          0.428364
C          -0.217256         -0.620352         -0.666410
H          -0.046295          0.363703         -1.106791
H           0.095594         -1.377140         -1.388954
C           0.549944         -0.786854          0.632937
H           0.254336          0.007456          1.325428
H           0.254240         -1.737661          1.083353
C           2.064126         -0.770843          0.436661
H           2.552593         -0.935223          1.400542
H           2.365158         -1.591653         -0.221593
C           2.578043          0.535569         -0.134383
H           2.233100          0.672240         -1.164127
H           2.202477          1.375055          0.463337
O           4.002188          0.500499         -0.100984
H           4.333164          1.306156         -0.512418
    20
Structure      9     Symmetry point group     C1        
B          -2.059397          0.327204          0.027085
O          -2.560624          1.496893          0.533209
H          -1.987200          1.874315          1.210234
O          -0.880429         -0.159486          0.496168
O          -2.750772         -0.338833         -0.945281
H          -3.566222          0.114492         -1.188307
C          -0.350292         -1.378183         -0.035504
H          -0.336157         -1.326217         -1.128293
H          -1.005831         -2.202236          0.256185
C           1.047069         -1.602776          0.505876
H           1.027306         -1.451391          1.589594
H           1.300315         -2.652412          0.337007
C           2.130310         -0.735526         -0.132528
H           3.097218         -0.994267          0.308585
H           2.196293         -0.960004         -1.201781
C           1.925941          0.756140          0.041335
H           1.054041          1.096914         -0.522954
H           1.757110          0.992951          1.098129
O           3.102653          1.410505         -0.431768
H           2.955313          2.361274         -0.387528
    20
Structure     10     Symmetry point group     C1        
B           1.863208         -0.411439         -0.025395
O           2.256042         -1.722535         -0.076637
H           1.769972         -2.219943         -0.744450
O           0.901588          0.033757         -0.876766
O           2.452193          0.432749          0.873796
H           3.121824         -0.012097          1.405955
C           0.411572          1.373732         -0.774535
H          -0.064544          1.596677         -1.731608
H           1.252117          2.058423         -0.643445
C          -0.581289          1.539360          0.361713
H          -0.112369          1.200579          1.291013
H          -0.766069          2.611178          0.475456
C          -1.919521          0.831861          0.160214
H          -2.576932          1.080922          0.998303
H          -2.403857          1.204740         -0.747720
C          -1.826805         -0.680409          0.087607
H          -1.353900         -0.998988         -0.843812
H          -1.220747         -1.058246          0.920852
O          -3.154005         -1.199113          0.167302
H          -3.111824         -2.152180          0.034876
    20
Structure     11     Symmetry point group     C1        
B           2.163323         -0.301079         -0.040453
O           2.834939         -1.221904         -0.799333
H           2.379209         -1.412839         -1.627285
O           0.995134          0.226124         -0.493389
O           2.675231          0.080257          1.167763
H           3.504372         -0.367985          1.370529
C           0.297884          1.187076          0.303137
H           0.924840          2.072242          0.434822
H           0.104700          0.766264          1.293081
C          -0.994751          1.564654         -0.392406
H          -1.511099          2.287638          0.246504
H          -0.755520          2.077423         -1.327537
C          -1.914780          0.381925         -0.687640
H          -2.832137          0.750938         -1.154043
H          -1.437754         -0.293809         -1.401681
C          -2.293975         -0.400567          0.552291
H          -1.418152         -0.904679          0.973383
H          -2.693643          0.277579          1.316123
O          -3.276982         -1.364716          0.183601
H          -3.474281         -1.903990          0.956941
    20
Structure     12     Symmetry point group     C1        
B          -1.767834         -0.445258         -0.041180
O          -2.737455         -1.002688          0.750118
H          -3.149056         -0.352250          1.330682
O          -1.517540          0.887031          0.047020
O          -1.079846         -1.240142         -0.915328
H          -1.358121         -2.161746         -0.863999
C          -0.457322          1.499008         -0.689585
H          -0.843801          2.447495         -1.065099
H          -0.191946          0.878005         -1.547175
C           0.740568          1.751497          0.209707
H           1.470335          2.336102         -0.359794
H           0.412944          2.377039          1.043860
C           1.401162          0.484822          0.749932
H           2.116207          0.755451          1.531387
H           0.654619         -0.164894          1.218647
C           2.137207         -0.297147         -0.317848
H           1.445485         -0.624404         -1.098661
H           2.902388          0.339033         -0.778260
O           2.745377         -1.428658          0.301469
H           3.166136         -1.956963         -0.385157
    20
Structure     13     Symmetry point group     C1        
B          -2.088109          0.364193          0.031257
O          -2.672579          1.586261         -0.169912
H          -2.155922          2.303291          0.215475
O          -0.920898          0.282968          0.723558
O          -2.694009         -0.759358         -0.457544
H          -3.517088         -0.557870         -0.917275
C          -0.268994         -0.977961          0.890317
H          -1.008883         -1.753254          1.099261
H           0.367484         -0.876032          1.770156
C           0.550001         -1.353487         -0.333557
H           1.084372         -2.279401         -0.098366
H          -0.129788         -1.577218         -1.159574
C           1.540880         -0.277881         -0.773864
H           2.111876         -0.646793         -1.630007
H           1.003093          0.614202         -1.105593
C           2.515982          0.113743          0.316347
H           1.993808          0.616695          1.136442
H           3.002750         -0.781218          0.722854
O           3.486322          0.990317         -0.250992
H           4.070943          1.288653          0.454000
    20
Structure     14     Symmetry point group     C1        
B          -2.681622         -0.121419         -0.026654
O          -3.678761         -1.052427          0.093032
H          -3.333533         -1.931129          0.288706
O          -1.384745         -0.495815          0.133073
O          -3.001460          1.177487         -0.305842
H          -3.952669          1.307534         -0.394185
C          -0.346621          0.478486          0.005646
H          -0.507482          1.278556          0.733846
H          -0.383338          0.920164         -0.994356
C           0.990677         -0.188656          0.238821
H           0.997939         -0.636053          1.237834
H           1.118322         -0.997819         -0.483755
C           2.136486          0.809036          0.113461
H           2.133173          1.259571         -0.884364
H           2.001184          1.621880          0.833551
C           3.492020          0.183551          0.363025
H           4.269654          0.953131          0.328304
H           3.512454         -0.276903          1.357486
O           3.731330         -0.801461         -0.639333
H           4.586109         -1.208616         -0.462948
    20
Structure     15     Symmetry point group     C1        
B          -2.361192          0.206521         -0.011861
O          -3.520614          0.431212         -0.705709
H          -3.705976         -0.271333         -1.339411
O          -1.635401         -0.915699         -0.260248
O          -1.956277          1.111468          0.929149
H          -2.568037          1.852343          1.007792
C          -0.400453         -1.137921          0.423134
H          -0.243899         -2.218143          0.431505
H          -0.482778         -0.798451          1.458694
C           0.752191         -0.442830         -0.273825
H           0.814121         -0.803276         -1.305648
H           0.553896          0.631021         -0.311129
C           2.071615         -0.704056          0.444126
H           2.017980         -0.329988          1.471641
H           2.254533         -1.781476          0.503140
C           3.256526         -0.065604         -0.248255
H           4.181162         -0.333148          0.273060
H           3.328100         -0.432295         -1.278700
O           3.080621          1.348889         -0.241654
H           3.830956          1.747639         -0.695017
    20
Structure     16     Symmetry point group     C1        
B          -2.427462          0.011893         -0.156128
O          -3.538698          0.647802         -0.642838
H          -3.585734          1.566855         -0.355347
O          -1.560762          0.688876          0.642760
O          -2.211623         -1.300079         -0.473754
H          -2.907257         -1.656671         -1.037904
C          -0.374200          0.049944          1.117725
H          -0.590651         -0.990243          1.374052
H          -0.088680          0.572755          2.032474
C           0.743926          0.126033          0.097206
H           0.426617         -0.380446         -0.820207
H           0.929023          1.173582         -0.151184
C           2.020692         -0.519001          0.624872
H           2.341759         -0.015640          1.542629
H           1.828395         -1.565196          0.881991
C           3.155824         -0.484006         -0.375759
H           4.024525         -1.014165          0.027353
H           2.851103         -0.984411         -1.302134
O           3.489680          0.876523         -0.639627
H           4.201990          0.891319         -1.287673
    20
Structure     17     Symmetry point group     C1        
B          -2.507927          0.154741         -0.018085
O          -3.293190          1.273150          0.073100
H          -2.792352          2.045932          0.358649
O          -1.184974          0.231371          0.282411
O          -3.064933         -1.029801         -0.410781
H          -4.007607         -0.945631         -0.594570
C          -0.368023         -0.939626          0.186685
H          -0.419557         -1.332758         -0.832884
H          -0.753319         -1.703921          0.865633
C           1.057809         -0.581419          0.542493
H           1.082983         -0.184586          1.562913
H           1.646668         -1.501756          0.538948
C           1.672225          0.428517         -0.419812
H           1.650203          0.027751         -1.439006
H           1.079377          1.346597         -0.420483
C           3.098269          0.787660         -0.063088
H           3.472087          1.558421         -0.744690
H           3.137729          1.187714          0.956824
O           3.902857         -0.385660         -0.160753
H           4.803657         -0.154740          0.089609
    20
Structure     18     Symmetry point group     C1        
B           2.259125         -0.133708          0.110001
O           3.132022         -1.189464          0.105803
H           2.989140         -1.774054         -0.647468
O           1.342947         -0.014613         -0.886879
O           2.330113          0.791191          1.114158
H           3.030907          0.589309          1.744636
C           0.392154          1.054175         -0.864420
H           0.081368          1.205004         -1.900080
H           0.875151          1.968655         -0.514941
C          -0.806511          0.718425          0.001085
H          -0.471612          0.563214          1.032341
H          -1.471565          1.585757          0.005815
C          -1.563676         -0.510861         -0.488045
H          -1.905362         -0.349838         -1.516146
H          -0.896419         -1.376569         -0.501715
C          -2.756243         -0.849789          0.379662
H          -3.228731         -1.770987          0.023918
H          -2.430321         -1.012119          1.413695
O          -3.684439          0.231299          0.322259
H          -4.427669          0.021155          0.897514
    20
Structure     19     Symmetry point group     C1        
B          -2.140201         -0.203748          0.010936
O          -3.058476         -0.816498         -0.801286
H          -3.098096         -0.408685         -1.673970
O          -1.437444          0.858410         -0.461436
O          -1.961225         -0.668259          1.284009
H          -2.531797         -1.420871          1.477105
C          -0.409250          1.481858          0.311249
H          -0.540507          1.242066          1.368851
H          -0.532672          2.558409          0.185257
C           0.962252          1.049054         -0.167864
H           1.065980          1.302894         -1.228173
H           1.708481          1.631357          0.378383
C           1.222893         -0.439364          0.032912
H           1.133131         -0.692271          1.094217
H           0.472265         -1.028344         -0.503217
C           2.586569         -0.867356         -0.465420
H           2.703395         -1.949917         -0.352603
H           2.687860         -0.623120         -1.529296
O           3.583455         -0.184737          0.291759
H           4.447699         -0.449265         -0.040868
    20
Structure     20     Symmetry point group     C1        
B          -2.412732          0.279172          0.004151
O          -3.038014          1.496346          0.062220
H          -2.423955          2.226520         -0.076960
O          -1.075326          0.216860         -0.227334
O          -3.142699         -0.862650          0.180742
H          -4.075582         -0.677451          0.338543
C          -0.426466         -1.056782         -0.295064
H          -0.838849         -1.625543         -1.131909
H          -0.625357         -1.613183          0.625493
C           1.060856         -0.846161         -0.476289
H           1.523020         -1.828196         -0.619784
H           1.232078         -0.271545         -1.389797
C           1.709379         -0.146825          0.712872
H           1.251238          0.834097          0.865141
H           1.532047         -0.731476          1.621303
C           3.203955          0.029192          0.550243
H           3.630860          0.463393          1.460003
H           3.679350         -0.944330          0.382801
O           3.443157          0.888985         -0.562226
H           4.395515          0.978984         -0.673380
    20
Structure     21     Symmetry point group     C1        
B           2.041544         -0.281325         -0.046281
O           2.752859         -1.258888         -0.691717
H           2.636073         -1.218877         -1.647902
O           1.310058          0.601229         -0.775142
O           2.095672         -0.207860          1.317816
H           2.656114         -0.896025          1.694120
C           0.478658          1.581385         -0.149973
H           0.622370          2.511757         -0.701257
H           0.801046          1.739723          0.881712
C          -0.977011          1.159609         -0.198255
H          -1.578886          1.988129          0.189734
H          -1.269283          1.007420         -1.240142
C          -1.262036         -0.099452          0.612649
H          -0.661777         -0.935514          0.239255
H          -0.975089          0.061661          1.656154
C          -2.721208         -0.502279          0.579110
H          -2.886180         -1.363687          1.234221
H          -3.344734          0.323927          0.940038
O          -3.072450         -0.832342         -0.762811
H          -4.006913         -1.064586         -0.780887
    20
Structure     22     Symmetry point group     C1        
B          -2.097748         -0.266302         -0.064568
O          -2.834766         -1.103092         -0.860379
H          -2.682483         -0.938104         -1.797978
O          -1.287962          0.663728         -0.636090
O          -2.197624         -0.372413          1.294696
H          -2.812360         -1.065778          1.560634
C          -0.474203          1.508842          0.182432
H          -1.030105          1.802147          1.075032
H          -0.277488          2.405334         -0.408943
C           0.827703          0.830130          0.562140
H           1.376628          1.505174          1.227389
H           0.605850         -0.074912          1.133351
C           1.692591          0.490095         -0.646348
H           1.146923         -0.173957         -1.322450
H           1.918325          1.404823         -1.203809
C           3.002926         -0.166276         -0.267643
H           3.617060         -0.318331         -1.161043
H           3.559339          0.479685          0.421563
O           2.722127         -1.419004          0.353271
H           3.558750         -1.825064          0.603630
    20
Structure     23     Symmetry point group     C1        
B          -2.440779          0.113133          0.050201
O          -3.623445         -0.367255          0.546173
H          -3.518316         -1.229919          0.963735
O          -1.305204         -0.622276          0.180363
O          -2.414855          1.329231         -0.572614
H          -3.284368          1.745027         -0.596231
C          -0.071933         -0.115351         -0.336876
H           0.139624          0.850187          0.128432
H          -0.166316          0.041303         -1.416018
C           1.024945         -1.115865         -0.040072
H           1.146502         -1.199232          1.042285
H           0.708210         -2.094687         -0.409331
C           2.356666         -0.742873         -0.689121
H           3.102788         -1.499828         -0.433594
H           2.253682         -0.749266         -1.778523
C           2.884888          0.619315         -0.282728
H           3.861828          0.785308         -0.748091
H           2.213296          1.412416         -0.628663
O           3.000852          0.656852          1.137011
H           3.320782          1.529258          1.390301
    20
Structure     24     Symmetry point group     C1        
B          -2.381476         -0.084146          0.051099
O          -3.558627         -0.680201         -0.316567
H          -3.466497         -1.634837         -0.415049
O          -1.272410         -0.846299          0.242771
O          -2.342644          1.270501          0.230900
H          -3.198845          1.683155          0.069659
C          -0.026610         -0.229313          0.575667
H           0.557683         -0.992937          1.089946
H          -0.194543          0.598348          1.270503
C           0.689791          0.256171         -0.670855
H           0.912559         -0.602962         -1.307682
H           0.012252          0.910082         -1.226734
C           1.973893          1.021818         -0.355462
H           2.438119          1.343094         -1.291589
H           1.736153          1.926907          0.211821
C           2.988288          0.227123          0.444047
H           3.894016          0.826255          0.582067
H           2.594779         -0.012852          1.437582
O           3.291041         -0.969686         -0.267595
H           3.930658         -1.472837          0.247519
    20
Structure     25     Symmetry point group     C1        
B          -2.247513          0.199968         -0.037551
O          -3.558906          0.035288          0.323916
H          -3.809811         -0.894825          0.361690
O          -1.484461         -0.892655         -0.301890
O          -1.733897          1.462695         -0.135234
H          -2.388581          2.138121          0.075522
C          -0.099547         -0.762377         -0.630030
H           0.064389          0.176430         -1.161995
H           0.136182         -1.585638         -1.308289
C           0.759007         -0.850208          0.618645
H           0.580135          0.029894          1.241667
H           0.437523         -1.725792          1.188767
C           2.248900         -0.981313          0.305922
H           2.802355         -1.110411          1.239906
H           2.419996         -1.880445         -0.294138
C           2.839390          0.196740         -0.443459
H           3.900995          0.010041         -0.635673
H           2.344078          0.328284         -1.411381
O           2.682204          1.367067          0.354114
H           3.024285          2.118286         -0.142045
    20
Structure     26     Symmetry point group     C1        
B           2.043280          0.280266         -0.005505
O           2.527648          1.559483         -0.080762
H           1.852590          2.186321         -0.365256
O           0.743861          0.031658         -0.313513
O           2.874828         -0.733637          0.379984
H           3.767184         -0.421086          0.568329
C           0.241620         -1.306754         -0.237965
H           0.421953         -1.705334          0.764981
H           0.789449         -1.928267         -0.950740
C          -1.238849         -1.332632         -0.559189
H          -1.408806         -0.806007         -1.501701
H          -1.505797         -2.379894         -0.726118
C          -2.149011         -0.769199          0.532359
H          -3.183432         -1.051596          0.314487
H          -1.891503         -1.226849          1.493010
C          -2.103749          0.736854          0.699980
H          -2.758198          1.027260          1.529251
H          -1.088876          1.068376          0.930384
O          -2.557140          1.339450         -0.510600
H          -2.424611          2.290498         -0.441082
    20
Structure     27     Symmetry point group     C1        
B          -1.522651         -0.078379         -0.090429
O          -2.264056          1.008650         -0.482085
H          -2.001155          1.322685         -1.354655
O          -0.619652         -0.612523         -0.956617
O          -1.775673         -0.662507          1.119948
H          -2.444271         -0.180890          1.619479
C           0.284786         -1.633943         -0.532562
H           0.802426         -1.966493         -1.434991
H          -0.283498         -2.480310         -0.137394
C           1.285965         -1.155794          0.504514
H           0.745619         -0.830566          1.394974
H           1.883749         -2.025632          0.792670
C           2.230299         -0.044886          0.043731
H           2.934782          0.162842          0.854333
H           2.821833         -0.383097         -0.812760
C           1.542819          1.253048         -0.347087
H           2.292387          2.043161         -0.460919
H           1.020554          1.138402         -1.299486
O           0.613656          1.601966          0.678298
H           0.143427          2.396553          0.402966
    20
Structure     28     Symmetry point group     C1        
B          -1.730624         -0.246661         -0.038438
O          -2.358068         -1.363770         -0.524402
H          -2.206033         -1.481816         -1.469225
O          -1.002736          0.528138         -0.883419
O          -1.849179          0.060446          1.288305
H          -2.398675         -0.576705          1.759118
C          -0.298570          1.685501         -0.425652
H          -0.729570          2.031033          0.516952
H          -0.457027          2.460419         -1.177482
C           1.186140          1.421854         -0.260865
H           1.603591          1.078341         -1.211233
H           1.647461          2.389448         -0.044342
C           1.538552          0.430621          0.853020
H           2.535277          0.657510          1.241302
H           0.839200          0.545133          1.686298
C           1.547615         -1.025581          0.427613
H           1.718419         -1.660639          1.303179
H           0.593082         -1.318603         -0.019573
O           2.598144         -1.206373         -0.519771
H           2.559674         -2.112719         -0.843201
    20
Structure     29     Symmetry point group     C1        
B          -2.177785          0.032780         -0.146326
O          -3.071566         -0.722506         -0.858026
H          -2.742033         -1.613098         -1.024881
O          -0.989184         -0.505601          0.232978
O          -2.491675          1.323066          0.176306
H          -3.361127          1.579627         -0.151923
C          -0.059302          0.284995          0.979452
H          -0.518673          0.589391          1.922953
H           0.179121          1.191519          0.417313
C           1.187151         -0.532015          1.245586
H           1.880413          0.100609          1.804897
H           0.927923         -1.376014          1.890530
C           1.866923         -1.056796         -0.019024
H           2.781074         -1.587250          0.261493
H           1.216110         -1.779236         -0.517562
C           2.214969          0.023061         -1.022731
H           2.735505         -0.423700         -1.875983
H           1.305776          0.501969         -1.402414
O           3.048861          0.987425         -0.384816
H           3.254912          1.677749         -1.024035
    20
Structure     30     Symmetry point group     C1        
B          -1.920610         -0.266949         -0.079797
O          -3.082440         -0.460743          0.620204
H          -3.414617          0.358708          1.004461
O          -1.393450          0.981464         -0.166604
O          -1.320639         -1.336180         -0.685636
H          -1.809711         -2.154723         -0.543017
C          -0.147943          1.228295         -0.823550
H          -0.276903          2.142863         -1.403916
H           0.074119          0.415661         -1.518222
C           0.965298          1.412548          0.191250
H           1.863487          1.729355         -0.345189
H           0.684864          2.229250          0.861763
C           1.273169          0.159292          1.009398
H           1.939859          0.420463          1.835937
H           0.356208         -0.231844          1.461294
C           1.923147         -0.950127          0.207260
H           2.047638         -1.835015          0.840329
H           1.294897         -1.231399         -0.642552
O           3.195032         -0.489731         -0.247919
H           3.573150         -1.167109         -0.818396
    20
Structure     31     Symmetry point group     C1        
B           2.135900         -0.176267          0.094617
O           2.972675         -1.237634         -0.128922
H           2.573591         -2.074780          0.134636
O           0.910725         -0.390146          0.642767
O           2.551200          1.085616         -0.227892
H           3.441210          1.091973         -0.598303
C           0.004721          0.701065          0.828777
H           0.550464          1.579201          1.179657
H          -0.682039          0.394299          1.618727
C          -0.750686          1.027344         -0.446259
H          -1.464906          1.820149         -0.210312
H          -0.050288          1.432559         -1.181551
C          -1.482967         -0.169239         -1.053759
H          -2.043675          0.163602         -1.931495
H          -0.759833         -0.912680         -1.399174
C          -2.432827         -0.857879         -0.095470
H          -2.954300         -1.668387         -0.614640
H          -1.880316         -1.299705          0.740836
O          -3.369144          0.102862          0.387105
H          -3.962502         -0.338236          1.004331
    20
Structure     32     Symmetry point group     C1        
B          -2.390691          0.114238         -0.021075
O          -3.639908         -0.395569         -0.259420
H          -3.614040         -1.338061         -0.460711
O          -1.305393         -0.700388         -0.082977
O          -2.251890          1.440641          0.278509
H          -3.098850          1.900998          0.290487
C          -0.001121         -0.160483          0.161335
H           0.035803          0.259851          1.170417
H           0.196226          0.645616         -0.545386
C           1.008195         -1.281062          0.015066
H           0.676555         -2.116581          0.637884
H           1.000980         -1.631835         -1.021675
C           2.431194         -0.897506          0.417096
H           2.459784         -0.601063          1.470697
H           3.066045         -1.781733          0.320537
C           3.055122          0.210832         -0.407455
H           4.138028          0.223275         -0.248212
H           2.871514          0.034883         -1.474137
O           2.496040          1.461810         -0.008879
H           2.870283          2.150820         -0.568637
    20
Structure     33     Symmetry point group     C1        
B          -2.228392          0.185530          0.002860
O          -3.571760         -0.081213         -0.043574
H          -3.797339         -0.887666          0.434094
O          -1.399071         -0.651597          0.678598
O          -1.745519          1.298871         -0.627607
H          -2.444836          1.803492         -1.058394
C           0.010732         -0.401721          0.702043
H           0.392561         -0.870996          1.610634
H           0.195621          0.669429          0.770194
C           0.674765         -1.002272         -0.524078
H           0.347072         -2.042453         -0.607191
H           0.313015         -0.477869         -1.414410
C           2.201880         -0.963576         -0.493116
H           2.577576         -1.527274          0.367082
H           2.577137         -1.465717         -1.388272
C           2.807107          0.425691         -0.455307
H           3.867456          0.372735         -0.721661
H           2.306223          1.073851         -1.184417
O           2.668131          0.961470          0.860169
H           3.026318          1.855833          0.860106
    20
Structure     34     Symmetry point group     C1        
B          -2.336368         -0.077231         -0.089813
O          -3.595408         -0.350972          0.376718
H          -3.597562         -1.084303          1.002549
O          -1.283346         -0.820559          0.339308
O          -2.161942          0.937132         -0.990207
H          -2.993041          1.371991         -1.212547
C           0.043058         -0.514734         -0.104519
H           0.024750         -0.218239         -1.156093
H           0.614321         -1.437137         -0.023343
C           0.648726          0.583982          0.751541
H          -0.047111          1.428162          0.759501
H           0.730436          0.224054          1.781964
C           2.012689          1.075343          0.269241
H           1.931063          1.480437         -0.744717
H           2.330442          1.898448          0.914179
C           3.111203          0.031241          0.280511
H           4.085575          0.521334          0.187849
H           3.097199         -0.518411          1.229216
O           2.917028         -0.864757         -0.813081
H           3.601059         -1.541933         -0.772042
    20
Structure     35     Symmetry point group     C1        
B          -1.667606         -0.142029          0.100459
O          -2.418753          0.342018          1.142091
H          -2.064149          0.063874          1.993830
O          -0.663979         -1.023097          0.356065
O          -2.015206          0.195902         -1.179639
H          -2.742655          0.827326         -1.196923
C           0.309878         -1.308726         -0.644446
H           0.247424         -0.567646         -1.442816
H           0.093494         -2.290990         -1.073022
C           1.692602         -1.305633         -0.021255
H           1.768961         -2.135212          0.687431
H           2.413142         -1.501756         -0.821682
C           2.059403         -0.001717          0.689421
H           1.454797          0.117718          1.592551
H           3.102362         -0.060709          1.010195
C           1.887753          1.247027         -0.155394
H           2.488523          2.063862          0.256975
H           2.228959          1.062339         -1.180676
O           0.508804          1.621001         -0.153297
H           0.362420          2.259044         -0.859874
    20
Structure     36     Symmetry point group     C1        
B          -2.178360         -0.211172          0.021774
O          -3.030310         -1.144924         -0.507687
H          -2.630263         -2.021502         -0.540065
O          -0.938452         -0.587429          0.429291
O          -2.596700          1.085442          0.140050
H          -3.498539          1.206131         -0.178375
C          -0.019262          0.385636          0.938390
H           0.679419         -0.157280          1.571330
H          -0.559121          1.112590          1.548817
C           0.713036          1.092121         -0.190096
H          -0.035826          1.584081         -0.817296
H           1.328546          1.885326          0.247554
C           1.586718          0.175500         -1.050217
H           1.081680         -0.782623         -1.204299
H           1.720036          0.624141         -2.038126
C           2.973137         -0.069976         -0.492272
H           3.555965         -0.664893         -1.203330
H           3.487199          0.887877         -0.350880
O           2.874861         -0.757699          0.753622
H           3.765744         -0.880801          1.098755
    20
Structure     37     Symmetry point group     C1        
B          -2.147754         -0.063771         -0.132572
O          -3.035990          0.180188         -1.147339
H          -2.713989          0.855405         -1.755496
O          -0.976572          0.620511         -0.080742
O          -2.455877         -0.995918          0.819083
H          -3.314714         -1.404605          0.661917
C          -0.049869          0.363921          0.980932
H           0.184062         -0.699552          1.008409
H          -0.511530          0.646979          1.930685
C           1.199933          1.190374          0.748380
H           0.903681          2.242729          0.718738
H           1.852553          1.069165          1.619230
C           1.971654          0.843271         -0.526151
H           1.274261          0.706955         -1.357431
H           2.617766          1.684850         -0.790525
C           2.866634         -0.373665         -0.415414
H           3.459816         -0.475361         -1.330229
H           3.559866         -0.246215          0.424426
O           2.072504         -1.542771         -0.219372
H           2.664374         -2.300984         -0.166392
    20
Structure     38     Symmetry point group     C1        
B           1.572731         -0.198943          0.126446
O           2.278672          0.706100          0.883045
H           1.870084          0.840054          1.745766
O           0.525001         -0.858059          0.689478
O           2.015810         -0.499704         -1.132659
H           2.759479          0.054291         -1.393489
C          -0.418719         -1.551583         -0.125167
H          -0.283763         -2.623042          0.042123
H          -0.228798         -1.343380         -1.180636
C          -1.827514         -1.142063          0.260553
H          -2.515476         -1.885185         -0.152825
H          -1.912734         -1.205197          1.350000
C          -2.270272          0.242505         -0.214095
H          -2.335728          0.259486         -1.306892
H          -3.280705          0.422740          0.162240
C          -1.401196          1.411810          0.215546
H          -1.981589          2.337764          0.158747
H          -1.065541          1.281192          1.250131
O          -0.276648          1.508117         -0.660758
H           0.274649          2.240336         -0.361268
    20
Structure     39     Symmetry point group     C1        
B          -1.774091          0.184954         -0.015060
O          -2.360051          1.396828         -0.248920
H          -1.900542          2.127119          0.181982
O          -0.651171          0.115218          0.760372
O          -2.315986         -0.947500         -0.546365
H          -3.110005         -0.766772         -1.063032
C           0.026310         -1.140002          0.942597
H          -0.718666         -1.923779          1.083955
H           0.601041         -1.041115          1.865217
C           0.932899         -1.478827         -0.226901
H           1.218131         -2.528211         -0.108254
H           0.347612         -1.417508         -1.150484
C           2.208444         -0.644689         -0.361283
H           2.812706         -0.738481          0.547165
H           2.798504         -1.070432         -1.178429
C           2.020725          0.837042         -0.661785
H           2.965898          1.251845         -1.016248
H           1.284227          0.965516         -1.465992
O           1.659969          1.616830          0.470242
H           0.779189          1.324903          0.741031
    20
Structure     40     Symmetry point group     C1        
B           1.592543          0.172955          0.100433
O           2.389909         -0.583726          0.922948
H           2.033702         -0.628790          1.816922
O           0.564869          0.881535          0.642989
O           1.940982          0.311026         -1.217784
H           2.687843         -0.252603         -1.446702
C          -0.394091          1.531824         -0.187067
H          -0.232538          1.264574         -1.234277
H          -0.243960          2.609543         -0.085546
C          -1.800840          1.167061          0.250686
H          -1.853638          1.263051          1.339770
H          -2.481574          1.915638         -0.164773
C          -2.292472         -0.216777         -0.172202
H          -3.303911         -0.356398          0.220400
H          -2.380535         -0.260505         -1.264913
C          -1.455812         -1.402558          0.284906
H          -1.147713         -1.279394          1.325254
H          -2.055069         -2.316610          0.218348
O          -0.251919         -1.573478         -0.459085
H          -0.476752         -1.583437         -1.397137
    20
Structure     41     Symmetry point group     C1        
B          -2.787829         -0.006717          0.004474
O          -3.882582         -0.828807          0.022148
H          -3.637082         -1.761096          0.035739
O          -1.538864         -0.543871          0.007578
O          -2.961070          1.348458         -0.016079
H          -3.892587          1.597100         -0.015794
C          -0.399794          0.318706         -0.012854
H          -0.425332          0.976576          0.860366
H          -0.432957          0.944617         -0.908929
C           0.857205         -0.522795         -0.002597
H           0.854413         -1.155842          0.889756
H           0.849247         -1.186079         -0.872785
C           2.109503          0.346084         -0.022288
H           2.112593          0.982887         -0.912109
H           2.113821          1.008071          0.851168
C           3.373533         -0.493766         -0.013188
H           3.382403         -1.147670          0.866513
H           3.407064         -1.131008         -0.899152
O           4.557771          0.293659         -0.055584
H           4.562845          0.861147          0.723923
    20
Structure     42     Symmetry point group     C1        
B           2.537666         -0.150979         -0.026576
O           3.745314         -0.050719         -0.664413
H           3.892268          0.830238         -1.027507
O           1.718588          0.932548          0.037420
O           2.175852         -1.338705          0.544841
H           2.851335         -2.017350          0.432809
C           0.439332          0.829219          0.664449
H           0.173849          1.836536          0.989951
H           0.509107          0.191937          1.549307
C          -0.605850          0.294331         -0.294594
H          -0.642697          0.942318         -1.175475
H          -0.303721         -0.701864         -0.632564
C          -1.980274          0.225140          0.361577
H          -1.944199         -0.422123          1.243080
H          -2.276693          1.223541          0.703084
C          -3.032352         -0.304138         -0.595678
H          -3.076249          0.327420         -1.490471
H          -2.772903         -1.315060         -0.916534
O          -4.319516         -0.404119          0.002417
H          -4.585461          0.479963          0.280561
    20
Structure     43     Symmetry point group     C1        
B          -2.532521         -0.159725         -0.031884
O          -3.740910         -0.042984         -0.665546
H          -3.896597          0.852219         -0.987946
O          -1.724808          0.928031          0.082368
O          -2.158680         -1.368417          0.485472
H          -2.827590         -2.047921          0.343290
C          -0.442893          0.807996          0.700499
H          -0.503942          0.129323          1.554791
H          -0.185957          1.801365          1.072220
C           0.604103          0.328158         -0.285334
H           0.306119         -0.650879         -0.673197
H           0.637139          1.020323         -1.132213
C           1.979792          0.234492          0.364959
H           2.272076          1.208688          0.768644
H           1.943776         -0.468291          1.205165
C           3.036561         -0.226847         -0.621769
H           2.754325         -1.197094         -1.046576
H           3.116593          0.484586         -1.446121
O           4.334557         -0.299236         -0.043404
H           4.300006         -0.935650          0.680109
    20
Structure     44     Symmetry point group     C1        
B          -2.453653          0.317852         -0.008973
O          -3.060987          1.510660          0.279943
H          -2.465956          2.121888          0.729320
O          -1.155932          0.117307          0.341869
O          -3.159972         -0.661670         -0.648399
H          -4.065218         -0.391499         -0.840962
C          -0.529020         -1.133104          0.043099
H          -0.583468         -1.317006         -1.033681
H          -1.065716         -1.936224          0.553465
C           0.913135         -1.086561          0.498234
H           0.940326         -0.897345          1.575938
H           1.345937         -2.078400          0.334815
C           1.737194         -0.037342         -0.239104
H           1.701608         -0.227141         -1.316657
H           1.309128          0.955365         -0.067661
C           3.184384         -0.040163          0.216633
H           3.237025          0.131388          1.298213
H           3.641743         -1.010878          0.014016
O           3.981553          0.915764         -0.473696
H           3.601402          1.787125         -0.312843
    20
Structure     45     Symmetry point group     C1        
B           2.202645         -0.333989          0.043275
O           2.855560         -1.527608         -0.113745
H           2.584877         -1.986164         -0.917510
O           1.299635          0.066939         -0.890630
O           2.476329          0.442867          1.134108
H           3.140922          0.044084          1.707420
C           0.579163          1.289104         -0.712973
H           0.263037          1.602900         -1.709485
H           1.244855          2.053477         -0.307638
C          -0.627028          1.101607          0.187199
H          -0.286221          0.781289          1.176944
H          -1.104481          2.078612          0.313715
C          -1.635635          0.103206         -0.369508
H          -1.979436          0.432005         -1.355375
H          -1.156437         -0.872562         -0.499668
C          -2.834843         -0.051903          0.546931
H          -2.505960         -0.366659          1.544302
H          -3.352168          0.903565          0.656491
O          -3.803701         -0.961502          0.037183
H          -3.374744         -1.818258         -0.070783
    20
Structure     46     Symmetry point group     C1        
B          -2.011936         -0.391829         -0.020926
O          -2.740841         -1.206931         -0.846803
H          -2.808979         -0.849446         -1.739604
O          -1.508544          0.771986         -0.509149
O          -1.818466         -0.761347          1.280764
H          -2.236516         -1.606215          1.482593
C          -0.674732          1.618305          0.283836
H          -0.810911          1.390468          1.343264
H          -1.006888          2.642119          0.106532
C           0.780474          1.462156         -0.112641
H           0.886178          1.703501         -1.175034
H           1.359533          2.204993          0.445182
C           1.331541          0.067741          0.162760
H           1.229983         -0.171657          1.225514
H           0.755902         -0.679353         -0.396017
C           2.791632         -0.043220         -0.236020
H           2.910386          0.207870         -1.296546
H           3.393150          0.663157          0.339843
O           3.340650         -1.328654          0.031542
H           2.831959         -1.976610         -0.469539
    20
Structure     47     Symmetry point group     C1        
B          -2.457737          0.315089          0.011160
O          -3.071314          1.503388         -0.283147
H          -2.481310          2.113154         -0.741105
O          -1.161580          0.116669         -0.346320
O          -3.156401         -0.661886          0.662878
H          -4.061416         -0.393449          0.858913
C          -0.527089         -1.128095         -0.040184
H          -1.062738         -1.938150         -0.540581
H          -0.574854         -1.302901          1.038480
C           0.912414         -1.078786         -0.503241
H           1.350875         -2.066884         -0.332791
H           0.933384         -0.899443         -1.582850
C           1.734433         -0.016677          0.217888
H           1.305146          0.972970          0.043658
H           1.702309         -0.202348          1.298108
C           3.179754         -0.017972         -0.244101
H           3.626386         -1.005457         -0.078622
H           3.232354          0.192652         -1.314323
O           3.962169          0.988957          0.388416
H           3.938488          0.826564          1.338524
    20
Structure     48     Symmetry point group     C1        
B           2.012914         -0.394017         -0.027277
O           2.744897         -1.187163         -0.871568
H           2.818645         -0.804872         -1.753584
O           1.516772          0.785327         -0.484685
O           1.810132         -0.800289          1.262090
H           2.223061         -1.652757          1.441276
C           0.676159          1.608238          0.325353
H           1.008914          2.636882          0.179926
H           0.804342          1.350597          1.378983
C          -0.775828          1.462565         -0.086561
H          -1.359888          2.187445          0.489253
H          -0.874246          1.735925         -1.141965
C          -1.326262          0.059060          0.139319
H          -0.748624         -0.673888         -0.432363
H          -1.232833         -0.206583          1.198431
C          -2.782743         -0.041681         -0.275011
H          -3.382641          0.686409          0.283426
H          -2.887863          0.189214         -1.337112
O          -3.314514         -1.351015         -0.107583
H          -3.239686         -1.582253          0.825472
    20
Structure     49     Symmetry point group     C1        
B          -2.215675         -0.328839          0.039981
O          -2.875947         -1.519858         -0.105540
H          -2.598418         -1.993909         -0.897913
O          -1.299767          0.050871         -0.890197
O          -2.495435          0.467241          1.115359
H          -3.168501          0.081906          1.687983
C          -0.571896          1.270036         -0.723254
H          -1.234690          2.044096         -0.331851
H          -0.247261          1.569157         -1.721606
C           0.627501          1.085778          0.186535
H           1.109558          2.061497          0.304829
H           0.279147          0.778510          1.177910
C           1.632718          0.073801         -0.351483
H           1.156100         -0.902240         -0.473255
H           1.978759          0.394491         -1.341225
C           2.828876         -0.071837          0.570727
H           3.315614          0.900416          0.711288
H           2.505558         -0.423803          1.552649
O           3.770867         -1.031891          0.105016
H           4.081574         -0.743498         -0.760964
    20
Structure     50     Symmetry point group     C1        
B           2.596041          0.164299         -0.027806
O           3.832853         -0.375803         -0.258698
H           3.787873         -1.321038         -0.443465
O           1.492835         -0.628869         -0.075162
O           2.482333          1.497378          0.249445
H           3.337247          1.943095          0.253056
C           0.202981         -0.059800          0.162215
H           0.023280          0.732089         -0.568329
H           0.178261          0.387399          1.160726
C          -0.835296         -1.157938          0.052709
H          -0.844020         -1.541498         -0.972091
H          -0.530636         -1.981382          0.703342
C          -2.236508         -0.695154          0.447191
H          -2.922690         -1.544280          0.397086
H          -2.231053         -0.344983          1.485701
C          -2.781660          0.406627         -0.446349
H          -2.185133          1.319625         -0.350897
H          -2.743476          0.092794         -1.492113
O          -4.149823          0.692661         -0.174217
H          -4.212536          0.991338          0.740464
    20
Structure     51     Symmetry point group     C1        
B           2.501341          0.029348         -0.094513
O           3.768054         -0.373026          0.235394
H           3.817995         -1.323006          0.392305
O           1.502081         -0.889329         -0.173430
O           2.260926          1.350516         -0.350022
H           3.057206          1.887700         -0.267654
C           0.168768         -0.473642         -0.475369
H          -0.323952         -1.342286         -0.912460
H           0.186419          0.322659         -1.224567
C          -0.550575         -0.005211          0.777499
H          -0.633195         -0.843689          1.475755
H           0.063983          0.759759          1.259420
C          -1.935100          0.572591          0.489026
H          -2.374493          0.938365          1.420493
H          -1.842087          1.432545         -0.184157
C          -2.893397         -0.435895         -0.122672
H          -2.543497         -0.761755         -1.107630
H          -2.961842         -1.320582          0.514724
O          -4.218494          0.075038         -0.225348
H          -4.191948          0.850894         -0.797313
    20
Structure     52     Symmetry point group     C1        
B          -2.064987         -0.323603         -0.024261
O          -2.576741         -1.484470         -0.539701
H          -2.010231         -1.857977         -1.224695
O          -0.887361          0.162375         -0.497702
O          -2.744373          0.334984          0.961544
H          -3.560110         -0.116772          1.206538
C          -0.346630          1.372208          0.042904
H          -0.323123          1.308014          1.134887
H          -1.000788          2.202660         -0.233381
C           1.046703          1.597034         -0.508832
H           1.017588          1.451146         -1.593136
H           1.303496          2.645394         -0.337111
C           2.135406          0.723604          0.113440
H           3.099202          0.987018         -0.331426
H           2.206238          0.943727          1.185056
C           1.932078         -0.771919         -0.067529
H           1.044771         -1.114174          0.471467
H           1.789804         -1.010499         -1.123662
O           3.075156         -1.514812          0.350926
H           3.219300         -1.330693          1.286330
    20
Structure     53     Symmetry point group     C1        
B           1.868475         -0.408996         -0.032386
O           2.262373         -1.719289         -0.092562
H           1.775644         -2.213182         -0.762532
O           0.907316          0.041683         -0.881527
O           2.455700          0.429332          0.873410
H           3.124448         -0.018982          1.403780
C           0.413690          1.379187         -0.768050
H          -0.059230          1.610506         -1.724648
H           1.252067          2.064647         -0.627179
C          -0.583766          1.533679          0.365597
H          -0.116051          1.196277          1.296155
H          -0.775404          2.604249          0.480743
C          -1.918014          0.817038          0.161569
H          -2.590687          1.089615          0.979817
H          -2.384403          1.166812         -0.766701
C          -1.825934         -0.701373          0.133215
H          -1.297274         -1.047732         -0.757417
H          -1.275358         -1.059632          1.006959
O          -3.113052         -1.311226          0.207256
H          -3.610683         -1.042776         -0.573656
    20
Structure     54     Symmetry point group     C1        
B           1.890989          0.253946         -0.027599
O           2.516556          1.205522         -0.788905
H           2.230464          1.178418         -1.709248
O           0.991057         -0.580718         -0.609359
O           2.178966          0.167931          1.305806
H           2.822539          0.831111          1.580689
C           0.299113         -1.581763          0.142468
H           0.337161         -1.344687          1.208656
H           0.815762         -2.531283         -0.014450
C          -1.137162         -1.682222         -0.333784
H          -1.137132         -1.695237         -1.428008
H          -1.529978         -2.647765         -0.005154
C          -2.062716         -0.580625          0.181952
H          -3.063462         -0.734970         -0.231268
H          -2.149541         -0.661759          1.271671
C          -1.627941          0.833528         -0.168742
H          -0.702790          1.098876          0.352515
H          -1.442805          0.922748         -1.241066
O          -2.640952          1.788752          0.135311
H          -2.827954          1.729410          1.079469
    20
Structure     55     Symmetry point group     C1        
B           2.161133         -0.299955         -0.032068
O           2.830483         -1.246757         -0.760369
H           2.373582         -1.464601         -1.580968
O           0.992409          0.212222         -0.500759
O           2.675420          0.122020          1.161424
H           3.504595         -0.319655          1.378001
C           0.299528          1.204106          0.260861
H           0.925531          2.095323          0.349290
H           0.116327          0.825425          1.269183
C          -0.999089          1.550489         -0.440328
H          -1.514677          2.295975          0.172926
H          -0.766692          2.027680         -1.395865
C          -1.919563          0.355619         -0.684609
H          -2.830193          0.701292         -1.180836
H          -1.431341         -0.353337         -1.360526
C          -2.317025         -0.368433          0.589860
H          -1.441972         -0.814835          1.073701
H          -2.766166          0.332150          1.297923
O          -3.301891         -1.370779          0.355408
H          -2.929131         -2.009979         -0.262834
    20
Structure     56     Symmetry point group     C1        
B          -1.699396         -0.435935         -0.054405
O          -2.717255         -1.010466          0.659360
H          -3.213910         -0.360567          1.169852
O          -1.506259          0.906702          0.017107
O          -0.900395         -1.229328         -0.833008
H          -1.171968         -2.154252         -0.803417
C          -0.431764          1.544787         -0.676284
H          -0.815504          2.503450         -1.027260
H          -0.152055          0.952910         -1.549518
C           0.752669          1.772659          0.248713
H           1.499048          2.355971         -0.300808
H           0.418776          2.390618          1.085982
C           1.384658          0.485929          0.776590
H           2.062543          0.717231          1.601924
H           0.607721         -0.167831          1.188376
C           2.155205         -0.270675         -0.292772
H           1.554770         -0.376780         -1.200092
H           3.063032          0.277120         -0.554474
O           2.584750         -1.551820          0.156030
H           1.793183         -2.075092          0.328062
    20
Structure     57     Symmetry point group     C1        
B          -2.090245          0.359204          0.033930
O          -2.678184          1.583383         -0.143056
H          -2.169066          2.292855          0.265643
O          -0.927064          0.266552          0.731544
O          -2.688391         -0.755049         -0.484699
H          -3.509962         -0.546422         -0.943961
C          -0.273113         -0.996003          0.876544
H          -1.012875         -1.777286          1.062528
H           0.355353         -0.911724          1.763653
C           0.554835         -1.344186         -0.349714
H           1.089491         -2.274249         -0.131705
H          -0.120407         -1.551601         -1.183785
C           1.548829         -0.259993         -0.763235
H           2.099729         -0.596974         -1.645183
H           1.007646          0.648032         -1.048790
C           2.551995          0.082600          0.324034
H           2.049214          0.511494          1.196917
H           3.074524         -0.819189          0.652062
O           3.563712          0.973504         -0.136565
H           3.131716          1.787409         -0.420590
    20
Structure     58     Symmetry point group     C1        
B          -2.593940          0.159592         -0.031349
O          -3.827649         -0.377483         -0.284700
H          -3.780032         -1.319712         -0.483589
O          -1.489700         -0.632286         -0.078157
O          -2.484135          1.488312          0.267361
H          -3.339151          1.933845          0.267405
C          -0.203256         -0.066052          0.182129
H          -0.185870          0.354476          1.192335
H          -0.021046          0.745838         -0.525808
C           0.840220         -1.156321          0.048978
H           0.542206         -1.995726          0.681960
H           0.850428         -1.517074         -0.984026
C           2.236684         -0.687907          0.452408
H           2.239466         -0.369809          1.499400
H           2.929120         -1.531892          0.370610
C           2.760194          0.447216         -0.412270
H           2.670741          0.180370         -1.472607
H           2.183942          1.359279         -0.250602
O           4.105300          0.789042         -0.097748
H           4.646313          0.000148         -0.219838
    20
Structure     59     Symmetry point group     C1        
B           2.389306          0.222707         -0.035522
O           3.721952          0.030346          0.214245
H           3.989544         -0.885036          0.072641
O           1.622144         -0.824494         -0.439833
O           1.850069          1.469510          0.116987
H           2.506226          2.118162          0.396375
C           0.222535         -0.642678         -0.662780
H          -0.082098         -1.416714         -1.370303
H           0.051918          0.330489         -1.126931
C          -0.554748         -0.782472          0.633687
H          -0.267169         -1.726252          1.103765
H          -0.261493          0.023195          1.314052
C          -2.067313         -0.760326          0.422313
H          -2.367862         -1.580260         -0.237197
H          -2.560656         -0.924998          1.385685
C          -2.571204          0.552730         -0.154678
H          -2.192236          1.391547          0.442348
H          -2.221347          0.690312         -1.178745
O          -3.991462          0.598550         -0.230795
H          -4.338608          0.471197          0.659837
    20
Structure     60     Symmetry point group     C1        
B          -2.504165          0.019527         -0.088055
O          -3.764385         -0.380623          0.268244
H          -3.803946         -1.323545          0.465502
O          -1.496476         -0.892106         -0.136040
O          -2.278464          1.330937         -0.400491
H          -3.079001          1.863947         -0.333861
C          -0.169359         -0.476375         -0.463394
H          -0.199111          0.290688         -1.242096
H           0.329017         -1.356499         -0.870685
C           0.555222          0.044262          0.765290
H          -0.055839          0.829164          1.218634
H           0.641576         -0.765004          1.496749
C           1.937875          0.606303          0.440834
H           1.848071          1.445186         -0.256133
H           2.385156          0.997735          1.360207
C           2.881506         -0.429539         -0.148237
H           2.906071         -1.319168          0.493189
H           2.548278         -0.744416         -1.138262
O           4.195397          0.083448         -0.336734
H           4.520506          0.383126          0.520264
    20
Structure     61     Symmetry point group     C1        
B          -2.171865         -0.297393         -0.037715
O          -2.848174         -1.227251         -0.781182
H          -2.392432         -1.435850         -1.604837
O          -1.000322          0.215203         -0.498950
O          -2.682236          0.107854          1.163286
H          -3.513815         -0.332351          1.373535
C          -0.298368          1.186369          0.280737
H          -0.109075          0.782844          1.278535
H          -0.920089          2.077557          0.395205
C           0.996959          1.543474         -0.420727
H           0.761228          2.035924         -1.367615
H           1.516063          2.278269          0.202310
C           1.911297          0.348617         -0.685370
H           1.427390         -0.349877         -1.372293
H           2.822949          0.705766         -1.175836
C           2.303479         -0.394044          0.580163
H           2.710740          0.308329          1.318037
H           1.436658         -0.880514          1.030273
O           3.234445         -1.440775          0.326271
H           4.009813         -1.049875         -0.092961
    20
Structure     62     Symmetry point group     C1        
B           2.097737          0.355640          0.025735
O           2.693033          1.573430         -0.169436
H           2.185953          2.292411          0.224989
O           0.933029          0.280678          0.722890
O           2.690269         -0.770194         -0.474112
H           3.513569         -0.573500         -0.935542
C           0.270882         -0.975226          0.886032
H          -0.359335         -0.872974          1.770293
H           1.004920         -1.758397          1.085956
C          -0.558157         -1.336207         -0.335493
H           0.114915         -1.555708         -1.168163
H          -1.095849         -2.261524         -0.105385
C          -1.547417         -0.250775         -0.756196
H          -1.010113          0.648972         -1.067246
H          -2.110659         -0.606145         -1.625439
C          -2.531495          0.116285          0.340657
H          -3.017601         -0.787991          0.727510
H          -2.020544          0.599669          1.174669
O          -3.507853          1.053954         -0.099760
H          -3.964645          0.669578         -0.856978
    20
Structure     63     Symmetry point group     C1        
B           1.775902         -0.437687         -0.035644
O           2.744592         -0.993342          0.757910
H           3.148477         -0.343691          1.344752
O           1.514324          0.891916          0.060532
O           1.099427         -1.231126         -0.919954
H           1.384471         -2.150997         -0.874753
C           0.454300          1.500682         -0.678879
H           0.197560          0.882378         -1.541161
H           0.836333          2.453610         -1.047542
C          -0.750358          1.740089          0.214741
H          -0.432737          2.361727          1.055656
H          -1.480562          2.323450         -0.355534
C          -1.406210          0.463292          0.737556
H          -0.661581         -0.184144          1.212367
H          -2.132437          0.728315          1.513084
C          -2.126136         -0.317956         -0.348267
H          -2.869201          0.325136         -0.835246
H          -1.423624         -0.657990         -1.109076
O          -2.747182         -1.496654          0.153934
H          -3.365070         -1.232357          0.845381
    20
Structure     64     Symmetry point group     C1        
B          -2.072220         -0.335069          0.025480
O          -2.559015         -1.525399          0.495895
H          -1.961964         -1.935860          1.132051
O          -0.875508          0.128488          0.473261
O          -2.795336          0.375919         -0.890261
H          -3.620563         -0.064090         -1.124569
C          -0.361926          1.368150         -0.024611
H          -1.021160          2.177318          0.298649
H          -0.358311          1.349845         -1.118579
C           1.038595          1.589887          0.508775
H           1.285900          2.642748          0.350978
H           1.029686          1.424667          1.590707
C           2.118525          0.733113         -0.150276
H           2.154711          0.947019         -1.223107
H           3.090909          1.020346          0.265134
C           1.947056         -0.764501          0.046883
H           1.805884         -0.991837          1.110069
H           1.071717         -1.132133         -0.487148
O           3.052434         -1.496737         -0.475249
H           3.850195         -1.180741         -0.035374
    20
Structure     65     Symmetry point group     C1        
B          -1.855179         -0.409854         -0.024814
O          -2.241551         -1.721704         -0.097234
H          -1.761845         -2.203249         -0.781138
O          -0.910902          0.059440         -0.882872
O          -2.433073          0.411742          0.902082
H          -3.090598         -0.048233          1.436482
C          -0.422988          1.397929         -0.756380
H          -1.262422          2.077042         -0.592825
H           0.035051          1.645954         -1.715972
C           0.590406          1.538235          0.364657
H           0.790219          2.606515          0.486512
H           0.134360          1.194648          1.298676
C           1.914995          0.813761          0.130504
H           2.374477          1.165718         -0.798453
H           2.599271          1.078080          0.944508
C           1.807067         -0.703467          0.089947
H           1.226461         -1.060588          0.950299
H           1.298693         -1.037840         -0.812760
O           3.088311         -1.325819          0.064304
H           3.573073         -1.036795          0.846139
    20
Structure     66     Symmetry point group     C1        
B           2.679904         -0.116200          0.031462
O           3.681043         -1.043493         -0.082998
H           3.340424         -1.923094         -0.282684
O           1.385406         -0.494889         -0.137599
O           2.993086          1.183343          0.315074
H           3.943187          1.316922          0.409838
C           0.343064          0.475587         -0.016379
H           0.505743          1.276680         -0.743008
H           0.371554          0.916787          0.984122
C          -0.990180         -0.196417         -0.258646
H          -0.989039         -0.644504         -1.257280
H          -1.118536         -1.006734          0.463038
C          -2.141760          0.794737         -0.141769
H          -2.134494          1.262049          0.850092
H          -2.015109          1.601826         -0.870727
C          -3.499415          0.156375         -0.376431
H          -4.280075          0.923986         -0.370097
H          -3.520592         -0.332915         -1.352585
O          -3.804503         -0.861813          0.571138
H          -3.813095         -0.456882          1.446414
    20
Structure     67     Symmetry point group     C1        
B           2.355216         -0.206424         -0.013535
O           3.521743         -0.404123         -0.703506
H           3.717870          0.326394         -1.301318
O           1.638610          0.930942         -0.215780
O           1.933744         -1.153337          0.877732
H           2.539787         -1.901433          0.926800
C           0.396982          1.127219          0.463361
H           0.241924          2.206446          0.514170
H           0.468276          0.745594          1.484999
C          -0.749448          0.463058         -0.273013
H          -0.797996          0.862115         -1.291150
H          -0.552163         -0.609195         -0.349394
C          -2.077465          0.699322          0.436463
H          -2.029067          0.308851          1.459881
H          -2.270279          1.774061          0.518507
C          -3.254888          0.062293         -0.280370
H          -4.189266          0.330172          0.223616
H          -3.312699          0.429339         -1.307306
O          -3.141150         -1.353371         -0.383536
H          -3.107128         -1.712463          0.510943
    20
Structure     68     Symmetry point group     C1        
B           2.431893          0.003196          0.147143
O           3.544786          0.597726          0.679971
H           3.585012          1.539470          0.477350
O           1.553348          0.746327         -0.576533
O           2.225661         -1.333839          0.343372
H           2.928871         -1.737488          0.864832
C           0.366145          0.146758         -1.098491
H           0.586168         -0.863270         -1.453290
H           0.068702          0.751103         -1.957465
C          -0.742735          0.119458         -0.065425
H          -0.413415         -0.466925          0.798510
H          -0.930971          1.138543          0.281098
C          -2.020535         -0.483014         -0.637136
H          -2.339716          0.085249         -1.518921
H          -1.831204         -1.507307         -0.974433
C          -3.159965         -0.519457          0.366032
H          -4.021827         -1.039169         -0.065076
H          -2.854861         -1.065467          1.261304
O          -3.543020          0.775752          0.817029
H          -3.839893          1.279084          0.049784
    20
Structure     69     Symmetry point group     C1        
B          -2.506487          0.150252         -0.028213
O          -3.297063          1.266459          0.040600
H          -2.802236          2.045017          0.320903
O          -1.186701          0.236485          0.283665
O          -3.054725         -1.041726         -0.410586
H          -3.996035         -0.964195         -0.604047
C          -0.363851         -0.931822          0.211363
H          -0.404868         -1.339714         -0.802880
H          -0.751086         -1.688247          0.897999
C           1.057298         -0.561736          0.573647
H           1.073389         -0.154657          1.590098
H           1.650395         -1.479711          0.584796
C           1.675164          0.441269         -0.392826
H           1.638893          0.041378         -1.413790
H           1.090550          1.365270         -0.394221
C           3.111917          0.787853         -0.046378
H           3.481632          1.572019         -0.715204
H           3.170741          1.167772          0.976047
O           3.980313         -0.340843         -0.087228
H           3.963292         -0.692579         -0.985081
    20
Structure     70     Symmetry point group     C1        
B           2.263060         -0.132083          0.097004
O           3.137614         -1.186250          0.078603
H           2.987358         -1.768149         -0.675310
O           1.336265         -0.009615         -0.889728
O           2.342903          0.788258          1.104611
H           3.049577          0.584077          1.727756
C           0.383307          1.056662         -0.850908
H           0.060123          1.211919         -1.882105
H           0.868000          1.970617         -0.502387
C          -0.804436          0.713167          0.026566
H          -0.457793          0.555710          1.053489
H          -1.471709          1.579117          0.042524
C          -1.563664         -0.516487         -0.456594
H          -1.899885         -0.361862         -1.489208
H          -0.899052         -1.385006         -0.467633
C          -2.763793         -0.848953          0.411558
H          -3.224721         -1.783248          0.074592
H          -2.450477         -0.987489          1.448763
O          -3.733880          0.193993          0.439417
H          -4.048417          0.327315         -0.462463
    20
Structure     71     Symmetry point group     C1        
B          -2.131608         -0.207147          0.017506
O          -3.057121         -0.803885         -0.798318
H          -3.113859         -0.370895         -1.657846
O          -1.445770          0.875391         -0.433163
O          -1.928422         -0.707482          1.273336
H          -2.489068         -1.470854          1.452810
C          -0.407743          1.479849          0.341191
H          -0.525002          1.213338          1.394055
H          -0.533243          2.559129          0.244144
C           0.957643          1.060364         -0.166497
H           1.051300          1.348636         -1.218811
H           1.710099          1.624959          0.390456
C           1.219911         -0.433444         -0.018676
H           1.115060         -0.727377          1.032305
H           0.475543         -1.005859         -0.582050
C           2.594928         -0.841722         -0.516977
H           2.704100         -1.930151         -0.470098
H           2.722514         -0.538834         -1.558623
O           3.652791         -0.211618          0.199149
H           3.580326         -0.475893          1.123851
    20
Structure     72     Symmetry point group     C1        
B          -2.400800          0.280929          0.007475
O          -3.018604          1.501783          0.067388
H          -2.402111          2.228425         -0.079156
O          -1.065605          0.210067         -0.234995
O          -3.135645         -0.856243          0.193076
H          -4.066095         -0.665609          0.358641
C          -0.425215         -1.067780         -0.303599
H          -0.839680         -1.631995         -1.142510
H          -0.629579         -1.624794          0.615314
C           1.063815         -0.866449         -0.481698
H           1.520034         -1.850618         -0.628968
H           1.239263         -0.290032         -1.393697
C           1.717066         -0.176433          0.709644
H           1.245659          0.796685          0.882939
H           1.554512         -0.772716          1.613937
C           3.212134          0.021777          0.533798
H           3.648270          0.427631          1.452561
H           3.698200         -0.934744          0.328922
O           3.532907          0.860200         -0.572543
H           3.124311          1.719975         -0.417638
    20
Structure     73     Symmetry point group     C1        
B           2.033171         -0.281281         -0.031749
O           2.744886         -1.284190         -0.636658
H           2.630988         -1.281227         -1.594026
O           1.300079          0.569305         -0.796094
O           2.086887         -0.151760          1.328088
H           2.650127         -0.821469          1.732508
C           0.474743          1.579876         -0.212890
H           0.622151          2.484517         -0.804545
H           0.799480          1.781484          0.810414
C          -0.983282          1.164217         -0.240973
H          -1.580843          2.013661          0.105938
H          -1.275588          0.965138         -1.275297
C          -1.278240         -0.051862          0.628716
H          -0.662791         -0.902903          0.313846
H          -1.010469          0.162620          1.668307
C          -2.738227         -0.468687          0.586984
H          -2.918137         -1.278012          1.302196
H          -3.377864          0.371355          0.866612
O          -3.165166         -0.860530         -0.714272
H          -2.626367         -1.612629         -0.986737
    20
Structure     74     Symmetry point group     C1        
B          -2.083492         -0.263115         -0.057800
O          -2.817225         -1.131219         -0.822386
H          -2.667570         -0.998616         -1.765545
O          -1.274601          0.646200         -0.663094
O          -2.184369         -0.318713          1.304328
H          -2.799720         -1.001289          1.595531
C          -0.467733          1.527274          0.123566
H          -1.029527          1.856747          0.999679
H          -0.269719          2.398407         -0.504092
C           0.833434          0.868680          0.539925
H           1.375778          1.571764          1.180835
H           0.609092         -0.012067          1.147591
C           1.709489          0.480611         -0.645112
H           1.158498         -0.187860         -1.315272
H           1.960612          1.374544         -1.225924
C           3.003568         -0.195871         -0.228940
H           3.640405         -0.360158         -1.104403
H           3.554248          0.438911          0.468864
O           2.788261         -1.425249          0.457986
H           2.316279         -2.017127         -0.139576
    20
Structure     75     Symmetry point group     C1        
B          -2.447553          0.106091          0.058214
O          -3.628115         -0.404447          0.528324
H          -3.518843         -1.286728          0.901475
O          -1.308184         -0.629000          0.153834
O          -2.427255          1.351211         -0.504385
H          -3.299012          1.762923         -0.509731
C          -0.078171         -0.093209         -0.341070
H           0.127332          0.853465          0.163714
H          -0.172907          0.107276         -1.412909
C           1.024882         -1.098650         -0.086544
H           1.148395         -1.224648          0.991971
H           0.712307         -2.064337         -0.491939
C           2.351775         -0.692341         -0.724398
H           3.100921         -1.461425         -0.510901
H           2.245192         -0.651615         -1.813292
C           2.884364          0.653961         -0.257945
H           3.850105          0.850660         -0.735257
H           2.208975          1.461133         -0.546502
O           3.006566          0.741094          1.157690
H           3.594099          0.033409          1.448333
    20
Structure     76     Symmetry point group     C1        
B          -2.384154         -0.079024          0.046365
O          -3.561554         -0.676562         -0.317866
H          -3.472956         -1.633195         -0.398753
O          -1.278799         -0.842109          0.255534
O          -2.340994          1.278163          0.204484
H          -3.195213          1.691237          0.034059
C          -0.032617         -0.224764          0.585419
H           0.545461         -0.981576          1.116399
H          -0.200830          0.615636          1.264702
C           0.693262          0.236731         -0.664774
H           0.917186         -0.634809         -1.284927
H           0.020966          0.880740         -1.238174
C           1.976088          1.005142         -0.353184
H           2.444137          1.316271         -1.292611
H           1.737471          1.920932          0.197437
C           2.991330          0.220634          0.463979
H           3.890915          0.827606          0.610093
H           2.596328         -0.017265          1.453016
O           3.329764         -1.029644         -0.126418
H           3.681587         -0.855705         -1.007581
    20
Structure     77     Symmetry point group     C1        
B          -2.245203          0.197058         -0.037326
O          -3.561641          0.038393          0.307901
H          -3.820066         -0.890087          0.332534
O          -1.486791         -0.898175         -0.305064
O          -1.720291          1.456266         -0.115619
H          -2.371575          2.135308          0.094092
C          -0.098979         -0.769787         -0.621965
H           0.065233          0.153950         -1.179692
H           0.147469         -1.611365         -1.273342
C           0.748394         -0.815409          0.636509
H           0.565990          0.087703          1.225092
H           0.418418         -1.667723          1.236246
C           2.239761         -0.963211          0.340916
H           2.786291         -1.051400          1.285576
H           2.415747         -1.892908         -0.210264
C           2.842318          0.177243         -0.464567
H           3.904542         -0.022658         -0.640848
H           2.361268          0.263642         -1.440330
O           2.677623          1.445392          0.160531
H           3.092532          1.402239          1.030226
    20
Structure     78     Symmetry point group     C1        
B           2.111012          0.331404         -0.018941
O           2.551961          1.627980         -0.022523
H           1.836547          2.254791         -0.180540
O           0.793688          0.064846         -0.221491
O           3.001894         -0.683676          0.188418
H           3.900338         -0.359158          0.318801
C           0.339482         -1.292119         -0.229244
H           0.617236         -1.768464          0.715435
H           0.836454         -1.831305         -1.039692
C          -1.162528         -1.336184         -0.413056
H          -1.428119         -0.875818         -1.368936
H          -1.435341         -2.392393         -0.483608
C          -1.951386         -0.673026          0.719171
H          -2.931675         -1.152137          0.815238
H          -1.436513         -0.829989          1.673204
C          -2.181211          0.819390          0.533641
H          -2.650185          1.234476          1.432278
H          -1.236685          1.337028          0.373150
O          -2.980070          1.108695         -0.610886
H          -3.833043          0.674817         -0.491842
    20
Structure     79     Symmetry point group     C1        
B          -1.566481         -0.030788         -0.080055
O          -2.339833          1.032284         -0.467604
H          -2.054294          1.389537         -1.315660
O          -0.653052         -0.546670         -0.946695
O          -1.798811         -0.619119          1.133944
H          -2.481018         -0.154922          1.631619
C           0.215671         -1.607682         -0.546441
H           0.719152         -1.940894         -1.456766
H          -0.382282         -2.440587         -0.167066
C           1.237241         -1.190254          0.496537
H           0.709682         -0.837916          1.385163
H           1.781172         -2.093233          0.789239
C           2.246441         -0.138178          0.038198
H           2.954437          0.038537          0.854931
H           2.831090         -0.518299         -0.806006
C           1.637239          1.195248         -0.376338
H           2.434658          1.932939         -0.517312
H           1.100942          1.097815         -1.318707
O           0.678747          1.682553          0.558551
H           1.102903          1.733774          1.423531
    20
Structure     80     Symmetry point group     C1        
B           1.765818          0.264264         -0.051630
O           2.342791          1.418133         -0.513358
H           2.113174          1.595134         -1.432963
O           0.982853         -0.466842         -0.886646
O           1.992733         -0.124420          1.239326
H           2.570542          0.490620          1.705554
C           0.317053         -1.655122         -0.452860
H           0.776330         -2.020036          0.468548
H           0.472345         -2.403214         -1.232111
C          -1.166703         -1.419963         -0.243531
H          -1.621928         -1.093879         -1.183035
H          -1.604236         -2.392070         -0.000846
C          -1.487154         -0.412118          0.864989
H          -2.438603         -0.673838          1.339534
H          -0.725547         -0.465046          1.649792
C          -1.596106          1.029256          0.388999
H          -1.705618          1.695827          1.250967
H          -0.703903          1.335371         -0.158387
O          -2.677486          1.220622         -0.518442
H          -3.491310          0.977562         -0.061520
    20
Structure     81     Symmetry point group     C1        
B          -2.180940          0.015062         -0.145378
O          -3.072866         -0.807615         -0.780535
H          -2.741662         -1.709476         -0.860936
O          -0.991421         -0.481677          0.284950
O          -2.497644          1.329817          0.050375
H          -3.366935          1.551985         -0.302322
C          -0.063912          0.380223          0.951182
H          -0.521350          0.766899          1.864976
H           0.165718          1.232586          0.306891
C           1.189246         -0.400601          1.285401
H           1.881281          0.287669          1.777376
H           0.941344         -1.179464          2.011460
C           1.862574         -1.039363          0.071747
H           2.778457         -1.544071          0.396805
H           1.213210         -1.809141         -0.353793
C           2.205615         -0.057960         -1.035260
H           2.708013         -0.586332         -1.852298
H           1.301929          0.394116         -1.448391
O           3.007227          1.029641         -0.584078
H           3.821190          0.664795         -0.216996
    20
Structure     82     Symmetry point group     C1        
B          -1.917569         -0.264453         -0.074499
O          -3.077289         -0.474664          0.624000
H          -3.415716          0.338061          1.017030
O          -1.399613          0.988799         -0.148496
O          -1.309053         -1.322174         -0.691973
H          -1.790818         -2.146529         -0.558152
C          -0.158066          1.249447         -0.807396
H          -0.289255          2.178253         -1.364056
H           0.057268          0.454016         -1.523680
C           0.963630          1.406481          0.202953
H           1.859112          1.729562         -0.335128
H           0.694320          2.211416          0.891885
C           1.270422          0.133883          0.990104
H           1.939490          0.374603          1.823117
H           0.355304         -0.264037          1.441102
C           1.914948         -0.962326          0.156999
H           2.018731         -1.870960          0.759610
H           1.295608         -1.210104         -0.705226
O           3.180710         -0.575379         -0.371236
H           3.760167         -0.369584          0.371671
    20
Structure     83     Symmetry point group     C1        
B           2.128476         -0.176031          0.085241
O           2.959263         -1.240642         -0.144609
H           2.561962         -2.075418          0.129062
O           0.909618         -0.384367          0.649416
O           2.542890          1.083458         -0.247423
H           3.428895          1.086277         -0.627362
C           0.009551          0.709580          0.845432
H           0.561200          1.585033          1.193830
H          -0.671333          0.403400          1.640521
C          -0.755981          1.041982         -0.422408
H          -1.476543          1.825348         -0.172638
H          -0.065279          1.464596         -1.156890
C          -1.477010         -0.156366         -1.038936
H          -2.047948          0.180193         -1.910566
H          -0.747549         -0.884646         -1.404601
C          -2.412321         -0.875770         -0.081871
H          -2.911257         -1.699343         -0.603327
H          -1.855376         -1.308370          0.751084
O          -3.376472         -0.009344          0.508286
H          -3.886975          0.393690         -0.203979
    20
Structure     84     Symmetry point group     C1        
B          -2.389528          0.111624         -0.020332
O          -3.639121         -0.404860         -0.240960
H          -3.612588         -1.350508         -0.426853
O          -1.302710         -0.701626         -0.076594
O          -2.251268          1.442913          0.256630
H          -3.099006          1.901917          0.266808
C           0.002010         -0.154959          0.147625
H           0.041883          0.294199          1.144633
H           0.196757          0.630468         -0.582864
C           1.011045         -1.279524          0.031269
H           0.678203         -2.098525          0.674985
H           1.005088         -1.656500         -0.996248
C           2.433275         -0.884437          0.422740
H           2.462285         -0.572447          1.473563
H           3.072555         -1.768159          0.344982
C           3.053002          0.213071         -0.427139
H           4.136998          0.231418         -0.274809
H           2.870434          0.020087         -1.487091
O           2.507806          1.504570         -0.168828
H           2.681377          1.717054          0.755609
    20
Structure     85     Symmetry point group     C1        
B           2.232286          0.178830         -0.008929
O           3.573085         -0.100340          0.035885
H           3.788881         -0.916271         -0.430065
O           1.391835         -0.660679         -0.668085
O           1.762611          1.306080          0.606287
H           2.468358          1.811314          1.025726
C          -0.015478         -0.398704         -0.687979
H          -0.404831         -0.873327         -1.591197
H          -0.191474          0.673411         -0.764813
C          -0.679934         -0.983825          0.545629
H          -0.352840         -2.023122          0.641019
H          -0.317971         -0.448973          1.429676
C          -2.206459         -0.942301          0.513922
H          -2.581951         -1.524964         -0.335836
H          -2.585824         -1.431234          1.415523
C          -2.809631          0.451789          0.454344
H          -3.871131          0.407285          0.718713
H          -2.315564          1.108531          1.174558
O          -2.654958          1.082675         -0.814644
H          -3.108650          0.539557         -1.469702
    20
Structure     86     Symmetry point group     C1        
B          -2.330342         -0.068621         -0.094220
O          -3.594408         -0.339858          0.359568
H          -3.605702         -1.079473          0.977888
O          -1.284929         -0.822683          0.335177
O          -2.142564          0.954048         -0.982443
H          -2.969235          1.396181         -1.206987
C           0.046291         -0.520340         -0.095269
H           0.036566         -0.209052         -1.143173
H           0.610473         -1.447894         -0.023197
C           0.653926          0.562680          0.779654
H          -0.040182          1.408019          0.801917
H           0.734696          0.184862          1.803698
C           2.019506          1.056843          0.306365
H           1.933745          1.498376         -0.693779
H           2.348693          1.859833          0.971786
C           3.111146         -0.000500          0.280631
H           4.090876          0.481335          0.198761
H           3.101615         -0.576953          1.208847
O           2.951957         -0.952617         -0.768227
H           2.984506         -0.475354         -1.605547
    20
Structure     87     Symmetry point group     C1        
B           1.977725         -0.109629          0.093074
O           2.661699         -1.063955          0.791748
H           2.114324         -1.504445          1.452443
O           0.656670          0.108712          0.364893
O           2.612085          0.617448         -0.869996
H           3.541572          0.376180         -0.959169
C          -0.069387          1.111852         -0.363315
H          -0.294330          0.722380         -1.360751
H           0.552838          1.999674         -0.481652
C          -1.341597          1.456830          0.383747
H          -1.083298          1.990120          1.302278
H          -1.896081          2.156829         -0.248218
C          -2.238931          0.262878          0.726538
H          -1.808132         -0.314463          1.549988
H          -3.196286          0.648404          1.084882
C          -2.501524         -0.684554         -0.435486
H          -3.409149         -1.261315         -0.246809
H          -2.661165         -0.110466         -1.357085
O          -1.455021         -1.632577         -0.638143
H          -0.643751         -1.273808         -0.258203
    20
Structure     88     Symmetry point group     C1        
B          -1.846051         -0.254634         -0.009118
O          -2.464696         -1.382707         -0.468906
H          -1.950019         -2.181898         -0.306244
O          -0.634360         -0.352955          0.612297
O          -2.444330          0.961498         -0.159920
H          -3.298556          0.898003         -0.602898
C           0.068544          0.827686          1.028592
H           0.783144          0.494612          1.783616
H          -0.627218          1.520071          1.504354
C           0.784054          1.496508         -0.131529
H           0.048860          1.982137         -0.777933
H           1.408115          2.287269          0.295663
C           1.655987          0.556086         -0.971006
H           1.030773         -0.087535         -1.597787
H           2.253955          1.165699         -1.652478
C           2.594820         -0.329866         -0.161838
H           3.428444         -0.654450         -0.787339
H           3.015601          0.241633          0.675783
O           1.978564         -1.518872          0.326446
H           1.035307         -1.350555          0.446197
    20
Structure     89     Symmetry point group     C1        
B           1.744791         -0.226867          0.004571
O           2.922298         -0.380701          0.681551
H           3.313529          0.464855          0.930470
O           1.258029          1.013096         -0.239001
O           1.081699         -1.354787         -0.420401
H           1.558549         -2.162294         -0.190810
C           0.025406          1.226089         -0.935092
H          -0.205172          0.363539         -1.559513
H           0.187516          2.084809         -1.587894
C          -1.100250          1.533457          0.039648
H          -0.814620          2.428463          0.598952
H          -1.987350          1.794599         -0.546711
C          -1.443161          0.411648          1.021598
H          -0.526252         -0.035092          1.422659
H          -1.966280          0.837578          1.882360
C          -2.340239         -0.679583          0.458578
H          -2.552514         -1.412976          1.245581
H          -3.294019         -0.245178          0.148389
O          -1.813877         -1.332105         -0.689173
H          -0.873076         -1.497651         -0.538534
    20
Structure     90     Symmetry point group     C1        
B          -1.869896          0.248619         -0.004807
O          -2.491798          1.408124         -0.390550
H          -1.972680          2.186714         -0.158309
O          -0.673533          0.310999          0.631943
O          -2.474306         -0.951449         -0.263005
H          -3.320729         -0.841811         -0.711093
C           0.015261         -0.890516          0.983794
H          -0.706466         -1.619925          1.357514
H           0.694195         -0.628715          1.796010
C           0.778270         -1.474910         -0.195688
H           0.968998         -2.530332          0.018933
H           0.116480         -1.451603         -1.067489
C           2.107726         -0.801672         -0.536024
H           2.851296         -1.039089          0.233877
H           2.483186         -1.235361         -1.467386
C           2.068570          0.712509         -0.696765
H           2.923500          1.039100         -1.298380
H           1.158759          1.022819         -1.213574
O           2.068598          1.404715          0.548309
H           2.902287          1.203530          0.988451
    20
Structure     91     Symmetry point group     C1        
B           2.678071         -0.119757         -0.020224
O           3.670795         -1.055927          0.092609
H           3.321448         -1.936888          0.269987
O           1.378194         -0.492655          0.120940
O           3.003536          1.182720         -0.273991
H           3.955787          1.312351         -0.351223
C           0.345114          0.487045          0.001382
H           0.394549          0.950782         -0.987900
H           0.496367          1.269731          0.749884
C          -0.996935         -0.181867          0.202978
H          -1.094687         -0.984686         -0.534430
H          -1.021641         -0.642328          1.196007
C          -2.141140          0.817227          0.066161
H          -1.989169          1.645392          0.766239
H          -2.147935          1.242280         -0.942407
C          -3.500721          0.205506          0.356206
H          -3.523103         -0.187144          1.379457
H          -4.277525          0.966851          0.275003
O          -3.863228         -0.815354         -0.568023
H          -3.256721         -1.555303         -0.452132
    20
Structure     92     Symmetry point group     C1        
B           2.420168         -0.015719          0.155498
O           3.535377         -0.684034          0.585431
H           3.591278         -1.572605          0.215470
O           1.559209         -0.626009         -0.701816
O           2.192639          1.260639          0.588312
H           2.885507          1.572980          1.181390
C           0.372405          0.045160         -1.126543
H           0.095583         -0.395253         -2.086082
H           0.581568          1.105725         -1.286017
C          -0.752919         -0.128783         -0.125245
H          -0.907836         -1.200910          0.031272
H          -0.450554          0.305944          0.833336
C          -2.036421          0.535717         -0.612941
H          -1.844105          1.593636         -0.819834
H          -2.361413          0.075412         -1.551296
C          -3.167821          0.455416          0.397118
H          -2.871912          0.949265          1.329990
H          -4.048787          0.971005          0.012777
O          -3.586909         -0.879569          0.661191
H          -2.864154         -1.339887          1.102234
    20
Structure     93     Symmetry point group     C1        
B          -2.360958         -0.197656         -0.007187
O          -3.522014         -0.432679         -0.694102
H          -3.703019          0.253437         -1.346855
O          -1.624771          0.910436         -0.288331
O          -1.961658         -1.077802          0.959244
H          -2.579691         -1.810503          1.062229
C          -0.393653          1.145614          0.396209
H          -0.485582          0.843735          1.442449
H          -0.225625          2.223478          0.366642
C           0.759389          0.417057         -0.266356
H           0.534124         -0.654427         -0.270493
H           0.835390          0.743509         -1.308710
C           2.073688          0.686505          0.459683
H           2.244065          1.766685          0.517244
H           2.016255          0.311895          1.486465
C           3.272890          0.060550         -0.230617
H           3.369397          0.459226         -1.247169
H           4.186781          0.306804          0.311517
O           3.216702         -1.361709         -0.265523
H           2.472750         -1.619883         -0.821212
    20
Structure     94     Symmetry point group     C1        
B           2.427204          0.270152         -0.001129
O           3.065519          1.480804          0.042358
H           2.454005          2.217982         -0.068370
O           1.081110          0.221782         -0.183300
O           3.151210         -0.880268          0.138886
H           4.091611         -0.706437          0.261147
C           0.420486         -1.045576         -0.234373
H           0.597280         -1.583670          0.701418
H           0.837453         -1.637701         -1.052311
C          -1.062165         -0.823158         -0.442016
H          -1.197821         -0.276367         -1.380856
H          -1.532931         -1.803932         -0.566613
C          -1.721296         -0.082480          0.716841
H          -1.529886         -0.628301          1.647117
H          -1.280019          0.911579          0.825930
C          -3.225153          0.055850          0.555032
H          -3.685875         -0.935324          0.468670
H          -3.652724          0.545187          1.431137
O          -3.596264          0.865673         -0.556924
H          -3.320952          0.414484         -1.362689
    20
Structure     95     Symmetry point group     C1        
B           2.100943         -0.259073         -0.070413
O           2.850785         -1.068015         -0.882028
H           2.710148         -0.875350         -1.816199
O           1.291473          0.683512         -0.622509
O           2.184822         -0.404564          1.286228
H           2.802087         -1.100292          1.539945
C           0.467997          1.500332          0.213324
H           0.262645          2.408647         -0.356197
H           1.017376          1.776821          1.115172
C          -0.829886          0.800800          0.571550
H          -0.585758         -0.109444          1.129501
H          -1.387861          1.455282          1.249750
C          -1.685718          0.478614         -0.649185
H          -1.895361          1.404549         -1.195442
H          -1.139054         -0.182392         -1.327101
C          -3.012840         -0.167960         -0.292381
H          -3.583256          0.488193          0.375684
H          -3.607947         -0.322311         -1.193388
O          -2.865823         -1.456936          0.296282
H          -2.425110         -1.351030          1.146708
    20
Structure     96     Symmetry point group     C1        
B          -2.047791         -0.268355         -0.062059
O          -2.778274         -1.183463         -0.773660
H          -2.673049         -1.069374         -1.725218
O          -1.313442          0.660851         -0.728225
O          -2.084847         -0.301178          1.303895
H          -2.649379         -1.009910          1.633032
C          -0.468136          1.581848         -0.037231
H          -0.781275          1.666833          1.005715
H          -0.602392          2.552213         -0.517084
C           0.982490          1.147131         -0.124841
H           1.255123          1.082487         -1.183323
H           1.596616          1.936697          0.321140
C           1.254953         -0.175284          0.584385
H           0.947424         -0.094436          1.631907
H           0.662030         -0.977325          0.133289
C           2.720475         -0.574372          0.551100
H           3.331277          0.203755          1.023861
H           2.869209         -1.498871          1.110500
O           3.198119         -0.839825         -0.764294
H           3.172229         -0.017313         -1.265721
    20
Structure     97     Symmetry point group     C1        
B           2.503232          0.160299         -0.006758
O           3.280753          1.280888          0.114562
H           2.772647          2.045740          0.408566
O           1.175981          0.223968          0.279330
O           3.070545         -1.014002         -0.414478
H           4.015013         -0.922576         -0.585216
C           0.368972         -0.949874          0.153074
H           0.750203         -1.723544          0.823451
H           0.433347         -1.324900         -0.872443
C          -1.063935         -0.606303          0.498874
H          -1.631617         -1.542084          0.480997
H          -1.101630         -0.222746          1.524174
C          -1.677431          0.409046         -0.459238
H          -1.062592          1.313255         -0.473011
H          -1.682012          0.001235         -1.475513
C          -3.091256          0.807857         -0.075687
H          -3.095212          1.255154          0.925306
H          -3.472739          1.554038         -0.773864
O          -4.013198         -0.276878         -0.130041
H          -3.772322         -0.911234          0.554221
    20
Structure     98     Symmetry point group     C1        
B           2.139035         -0.196883          0.002914
O           3.045294         -0.825647         -0.809998
H           3.065387         -0.442347         -1.694399
O           1.420900          0.848908         -0.483976
O           1.986119         -0.627794          1.290922
H           2.563269         -1.372901          1.493470
C           0.405072          1.486566          0.291300
H           0.519865          2.560199          0.136496
H           0.554550          1.273367          1.352030
C          -0.973678          1.036226         -0.153223
H          -1.701341          1.643324          0.395248
H          -1.096289          1.264202         -1.217645
C          -1.226444         -0.447632          0.090928
H          -0.455444         -1.042110         -0.410179
H          -1.159354         -0.664799          1.161527
C          -2.574432         -0.911857         -0.432627
H          -2.634507         -0.740749         -1.513871
H          -2.695447         -1.981795         -0.258356
O          -3.674066         -0.288119          0.223339
H          -3.664949          0.649428          0.000545
    20
Structure     99     Symmetry point group     C1        
B          -2.244913         -0.134683          0.120686
O          -3.116078         -1.191176          0.142747
H          -2.982797         -1.786279         -0.604057
O          -1.342790         -0.028053         -0.890929
O          -2.301780          0.803814          1.112833
H          -2.992675          0.610148          1.756747
C          -0.396653          1.043618         -0.898598
H          -0.877777          1.962340         -0.558081
H          -0.097547          1.178094         -1.939818
C           0.814112          0.725976         -0.041240
H           1.460559          1.609609         -0.058091
H           0.490230          0.582037          0.995413
C           1.575933         -0.503348         -0.524885
H           0.898067         -1.360906         -0.562258
H           1.943775         -0.333731         -1.542184
C           2.744389         -0.868644          0.373356
H           2.384525         -1.081709          1.386861
H           3.237192         -1.767428          0.000394
O           3.754415          0.135211          0.414256
H           3.384194          0.917261          0.838598
    20
Structure    100     Symmetry point group     C1        
B           2.393325          0.119656         -0.015516
O           3.652103         -0.391106         -0.181945
H           3.642276         -1.343741         -0.330520
O           1.314596         -0.707438         -0.072801
O           2.229709          1.457398          0.207314
H           3.069963          1.929842          0.227422
C           0.003522         -0.167478          0.104705
H          -0.166015          0.581502         -0.675150
H          -0.061374          0.324109          1.079883
C          -0.999874         -1.298358          0.003632
H          -0.992126         -1.685920         -1.019592
H          -0.659502         -2.106800          0.656183
C          -2.424217         -0.909298          0.397921
H          -3.058916         -1.791876          0.280462
H          -2.461165         -0.631352          1.455991
C          -3.047871          0.221153         -0.409674
H          -2.825657          0.099085         -1.476103
H          -4.132255          0.190771         -0.294874
O          -2.663518          1.522136          0.032145
H          -1.774330          1.712074         -0.283333
    20
Structure    101     Symmetry point group     C1        
B           2.328078         -0.066717         -0.105964
O           3.605720         -0.282639          0.335592
H           3.646362         -0.969684          1.010811
O           1.304732         -0.801089          0.408222
O           2.097373          0.878338         -1.065776
H           2.907843          1.318436         -1.346684
C          -0.037145         -0.546628         -0.010125
H          -0.572419         -1.483127          0.162133
H          -0.059425         -0.322274         -1.079759
C          -0.645115          0.589078          0.794923
H          -0.728683          0.273605          1.839330
H           0.053302          1.430399          0.766773
C          -2.006210          1.063485          0.286856
H          -2.343085          1.878012          0.934061
H          -1.908667          1.478903         -0.721225
C          -3.103741          0.008735          0.259905
H          -3.085690         -0.587443          1.179539
H          -4.075832          0.500880          0.206754
O          -3.052956         -0.841474         -0.884480
H          -2.359778         -1.497215         -0.759721
    20
Structure    102     Symmetry point group     C1        
B          -2.254873          0.175816         -0.007969
O          -3.590428         -0.124728         -0.009841
H          -3.786619         -0.905702         -0.540149
O          -1.389292         -0.599222         -0.715163
O          -1.808698          1.258127          0.697266
H          -2.525408          1.724089          1.142910
C           0.012178         -0.323390         -0.683055
H           0.154897          0.760517         -0.689267
H           0.430774         -0.735291         -1.603329
C           0.657634         -0.962743          0.533711
H           0.299464         -0.451219          1.432545
H           0.305783         -1.996669          0.588451
C           2.185724         -0.961168          0.513095
H           2.535556         -1.457643          1.422523
H           2.552719         -1.552730         -0.331689
C           2.843986          0.410038          0.452615
H           2.348534          1.104602          1.140671
H           3.885338          0.323757          0.766466
O           2.893315          0.963662         -0.861527
H           2.037029          1.348077         -1.073370
    20
Structure    103     Symmetry point group     C1        
B           1.974426         -0.139777          0.066457
O           2.564598         -1.307267          0.459866
H           1.949560         -1.915903          0.885948
O           0.634767          0.043705          0.268558
O           2.718218          0.835984         -0.526312
H           3.648536          0.593417         -0.602811
C           0.015607          1.277619         -0.137524
H          -0.038684          1.301779         -1.229726
H           0.645606          2.104309          0.193007
C          -1.363825          1.406206          0.477461
H          -1.283418          1.224548          1.554259
H          -1.652433          2.454275          0.358472
C          -2.474094          0.538073         -0.119704
H          -3.424583          0.880966          0.300279
H          -2.530186          0.699201         -1.201531
C          -2.381830         -0.957760          0.144707
H          -2.202510         -1.136038          1.212857
H          -3.334471         -1.425888         -0.109440
O          -1.402353         -1.624117         -0.639287
H          -0.546533         -1.253051         -0.385853
    20
Structure    104     Symmetry point group     C1        
B          -2.232701         -0.037611          0.146006
O          -3.167137          0.590558          0.925325
H          -2.874568          1.463734          1.210881
O          -1.059372          0.586987         -0.137883
O          -2.490182         -1.288296         -0.340572
H          -3.353410         -1.616423         -0.063656
C          -0.085972         -0.071687         -0.953612
H          -0.501633         -0.228564         -1.951957
H           0.137820         -1.049042         -0.520642
C           1.150892          0.802925         -1.031970
H           1.827939          0.373655         -1.779154
H           0.839554          1.776165         -1.419022
C           1.881559          0.976155          0.305166
H           2.344891          1.965668          0.347468
H           1.161837          0.928687          1.127388
C           2.987043         -0.039755          0.539094
H           3.758179          0.067280         -0.232403
H           3.458966          0.141212          1.506149
O           2.527343         -1.388421          0.579145
H           2.277586         -1.646760         -0.315271
    20
Structure    105     Symmetry point group     C1        
B           2.448612          0.108506          0.054275
O           3.627579         -0.398526          0.530912
H           3.516368         -1.274344          0.918528
O           1.305997         -0.620440          0.164870
O           2.430602          1.343637         -0.529405
H           3.303495          1.752766         -0.544775
C           0.078976         -0.090250         -0.340660
H           0.175810          0.097599         -1.414333
H          -0.124613          0.865453          0.149757
C          -1.024547         -1.095328         -0.080225
H          -0.708601         -2.062228         -0.479361
H          -1.141203         -1.229063          0.999984
C          -2.353872         -0.700586         -0.723332
H          -2.232520         -0.651352         -1.810277
H          -3.094413         -1.477425         -0.516623
C          -2.907324          0.637297         -0.255996
H          -2.243413          1.457328         -0.550311
H          -3.873885          0.817081         -0.728505
O          -3.148999          0.679674          1.146666
H          -2.300912          0.620105          1.601465
    20
Structure    106     Symmetry point group     C1        
B           1.950769          0.178771         -0.036243
O           3.269473          0.328381          0.285347
H           3.739223         -0.513635          0.307373
O           1.436532         -1.053461         -0.284761
O           1.152809          1.295974         -0.112181
H           1.642857          2.107936          0.067710
C           0.045842         -1.163226         -0.603763
H          -0.087250         -2.126214         -1.097805
H          -0.213190         -0.384423         -1.324092
C          -0.812635         -1.076504          0.648426
H          -0.708211         -2.001209          1.220094
H          -0.427035         -0.273281          1.282478
C          -2.287503         -0.809634          0.350304
H          -2.713964         -1.628100         -0.238451
H          -2.832346         -0.776834          1.297105
C          -2.522718          0.495193         -0.407118
H          -2.230771          0.391171         -1.457261
H          -3.586696          0.736343         -0.394350
O          -1.855330          1.605552          0.177834
H          -0.902246          1.487844          0.061415
    20
Structure    107     Symmetry point group     C1        
B           2.380869         -0.077720          0.048540
O           3.556566         -0.677822         -0.315408
H           3.466735         -1.634404         -0.395717
O           1.273492         -0.838746          0.258640
O           2.338873          1.279320          0.205689
H           3.192987          1.692288          0.034315
C           0.030085         -0.218049          0.589072
H           0.199302          0.622653          1.267365
H          -0.546941         -0.973011          1.125642
C          -0.693757          0.247284         -0.662218
H          -0.020464          0.895972         -1.228594
H          -0.900363         -0.619367         -1.298238
C          -1.981129          1.013069         -0.356813
H          -1.741086          1.919219          0.208818
H          -2.438746          1.331316         -1.297008
C          -3.006640          0.222932          0.442688
H          -2.627688         -0.005647          1.444606
H          -3.910936          0.819985          0.567035
O          -3.419392         -0.972774         -0.211004
H          -2.664815         -1.571651         -0.250625
    20
Structure    108     Symmetry point group     C1        
B           2.165778          0.029473         -0.143973
O           3.063070         -0.736581         -0.838396
H           2.745643         -1.637117         -0.972365
O           0.988815         -0.513416          0.266701
O           2.461150          1.334805          0.130447
H           3.322150          1.595001         -0.216792
C           0.056800          0.286339          0.997498
H          -0.161908          1.196288          0.430831
H           0.504581          0.590157          1.946718
C          -1.199116         -0.523403          1.249422
H          -0.952930         -1.364368          1.902697
H          -1.894235          0.109263          1.810466
C          -1.864350         -1.054154         -0.021498
H          -1.204949         -1.781297         -0.502638
H          -2.783014         -1.580612          0.250997
C          -2.197170          0.019588         -1.044194
H          -1.283070          0.486802         -1.427041
H          -2.710668         -0.430525         -1.894733
O          -3.083194          1.014836         -0.540126
H          -2.626199          1.501676          0.155343
    20
Structure    109     Symmetry point group     C1        
B          -2.143044         -0.170107          0.092621
O          -2.984095         -1.233174         -0.101363
H          -2.592617         -2.063840          0.192544
O          -0.921621         -0.372996          0.654877
O          -2.547504          1.083379         -0.272320
H          -3.435433          1.084727         -0.647833
C          -0.013224          0.718487          0.813115
H           0.659622          0.435502          1.625009
H          -0.555975          1.611738          1.128339
C           0.753891          0.998388         -0.467845
H           0.058200          1.378958         -1.220121
H           1.458081          1.811304         -0.262170
C           1.488935         -0.217874         -1.033245
H           0.762332         -0.976100         -1.338689
H           2.036764          0.082930         -1.930292
C           2.458275         -0.868072         -0.059787
H           1.922362         -1.286182          0.799398
H           2.974532         -1.693124         -0.552303
O           3.481814          0.018265          0.383940
H           3.071334          0.715260          0.908517
    20
Structure    110     Symmetry point group     C1        
B           1.918718         -0.257097         -0.084129
O           3.078746         -0.443590          0.620268
H           3.394689          0.374214          1.021414
O           1.374065          0.985063         -0.157016
O           1.337775         -1.325389         -0.709199
H           1.835241         -2.139989         -0.572987
C           0.127412          1.224786         -0.812249
H          -0.094242          0.409614         -1.504502
H           0.249520          2.138769         -1.394911
C          -0.981835          1.406744          0.208218
H          -0.698610          2.221555          0.879596
H          -1.877920          1.745148         -0.322608
C          -1.287097          0.153035          1.027605
H          -0.366947         -0.221890          1.488536
H          -1.963913          0.412677          1.846050
C          -1.916099         -0.976761          0.227066
H          -1.256390         -1.292945         -0.585930
H          -2.072624         -1.839609          0.876230
O          -3.203922         -0.639874         -0.283898
H          -3.090000          0.021444         -0.975330
    20
Structure    111     Symmetry point group     C1        
B          -1.905967          0.113765         -0.010152
O          -2.520079          1.316974         -0.221313
H          -1.955871          1.951036         -0.679097
O          -0.624797         -0.080049         -0.435475
O          -2.576762         -0.889836          0.625100
H          -3.470672         -0.630680          0.877518
C           0.018285         -1.344823         -0.201114
H          -0.502271         -2.109204         -0.781228
H          -0.065974         -1.601280          0.858531
C           1.470792         -1.254424         -0.624390
H           1.845371         -2.272639         -0.752974
H           1.511538         -0.783473         -1.611105
C           2.381297         -0.518870          0.362565
H           2.487069         -1.118564          1.272495
H           3.377223         -0.426738         -0.079453
C           1.890082          0.862083          0.774178
H           0.993955          0.775015          1.398264
H           2.656245          1.359992          1.371014
O           1.628920          1.710866         -0.335479
H           0.832229          1.360284         -0.753300
    20
Structure    112     Symmetry point group     C1        
B           1.569542          0.032617          0.005664
O           2.551669          0.698204         -0.673565
H           2.718467          0.315005         -1.542738
O           0.926443         -1.005319         -0.581943
O           1.238556          0.457815          1.269654
H           1.825416          1.161765          1.575012
C          -0.011993         -1.835419          0.112133
H           0.491257         -2.310658          0.958211
H          -0.277373         -2.615861         -0.602542
C          -1.274867         -1.136941          0.589645
H          -1.930502         -1.937128          0.944981
H          -1.060177         -0.518958          1.463586
C          -2.022781         -0.319656         -0.465516
H          -2.067431         -0.874518         -1.408777
H          -3.053271         -0.182164         -0.126837
C          -1.444061          1.064084         -0.747970
H          -0.485070          0.994529         -1.270385
H          -2.124736          1.607531         -1.405620
O          -1.312860          1.858999          0.424437
H          -0.592533          1.487372          0.948380
    20
Structure    113     Symmetry point group     C1        
B          -1.898860         -0.258309         -0.032676
O          -2.513441         -1.228913         -0.778766
H          -2.208111         -1.229991         -1.693311
O          -0.981851          0.553928         -0.619656
O          -2.213692         -0.131459          1.291261
H          -2.866480         -0.783028          1.572116
C          -0.305614          1.577727          0.115660
H          -0.354581          1.365581          1.186651
H          -0.825911          2.520114         -0.069825
C           1.135717          1.674822         -0.345405
H           1.149823          1.665408         -1.439576
H           1.520888          2.648260         -0.031441
C           2.054817          0.586683          0.208142
H           3.063433          0.748132         -0.188221
H           2.121406          0.679475          1.296569
C           1.634797         -0.833821         -0.134933
H           0.717166         -1.107389          0.387394
H           1.446470         -0.927297         -1.210625
O           2.605177         -1.788157          0.285843
H           3.442358         -1.563359         -0.136597
    20
Structure    114     Symmetry point group     C1        
B          -1.898991          0.258254         -0.029163
O          -2.511888          1.227276         -0.778714
H          -2.205893          1.225293         -1.693035
O          -0.985604         -0.559767         -0.613669
O          -2.213909          0.137563          1.295492
H          -2.864698          0.792256          1.573730
C          -0.304328         -1.574805          0.129020
H          -0.826998         -2.518961         -0.040233
H          -0.344537         -1.349336          1.197676
C           1.133022         -1.679960         -0.342476
H           1.518500         -2.650314         -0.019299
H           1.137833         -1.684885         -1.436784
C           2.062914         -0.588118          0.185928
H           2.136264         -0.672368          1.276413
H           3.066894         -0.751371         -0.215890
C           1.646687          0.831046         -0.167189
H           1.479985          0.924803         -1.242197
H           0.715547          1.103917          0.339102
O           2.664155          1.775421          0.155742
H           2.830258          1.716765          1.103825
    20
Structure    115     Symmetry point group     C1        
B           2.047095         -0.267239         -0.064115
O           2.780417         -1.172686         -0.785079
H           2.679582         -1.045369         -1.735433
O           1.316009          0.671507         -0.720514
O           2.078043         -0.319057          1.301389
H           2.640959         -1.032397          1.623252
C           0.468205          1.583110         -0.020147
H           0.601219          2.559013         -0.488969
H           0.780197          1.656932          1.023984
C          -0.981683          1.146930         -0.113566
H          -1.596937          1.928820          0.344292
H          -1.254918          1.096909         -1.172663
C          -1.250909         -0.186273          0.576507
H          -0.660678         -0.981169          0.109489
H          -0.937374         -0.121957          1.623373
C          -2.716775         -0.584261          0.545489
H          -2.862069         -1.519292          1.088044
H          -3.323870          0.184868          1.037339
O          -3.203659         -0.824164         -0.771419
H          -3.181084          0.008003         -1.256839
