# Supplementary material for: Kinetic and Thermodynamic Investigation into the Formation of Diol-Boric Acid Complexes Using NMR and Computational Analysis
Source: ACS Omega. 2025 Nov 17;10(46):55824–31. doi: 10.1021/acsomega.5c07314 (PMC12658599; doi:10.1021/acsomega.5c07314)
Supplement: Supplementary file 2 [file ao5c07314_si_002.zip › SI/BD-BA/structure.info]

 #File information
 Distinguishable structures (excluding mirror images):
 s000001
 s000002
 s000004
 s000005
 s000006
 s000010
 s000011
 s000012
 s000013
 s000014
 s000016
 s000017
 s000018
 s000028
 s000029
 s000030
 s000031
 s000032
 s000033
 s000034
 s000035
 s000036
 s000037
 s000038
 s000039
 s000040
 s000041
 s000042
 s000043
 s000044
 s000045
 s000046
 s000047
 s000048
 s000049
 s000050
 s000051
 s000052
 s000054
 s000069
 s000082
 s000083
 s000084
 s000085
 s000086
 s000087
 s000088
 s000089
 s000090
 s000091
 s000092
 s000094
 s000095
 s000096
 s000097
 s000098
 s000099
 s000100
 s000101
 s000102
 s000103
 s000104
 s000105
 s000106
 s000108
 s000109
 s000110
 s000111
 s000112
 s000113
 s000114
 s000115
 s000116
 s000117
 s000118
 s000119
 s000120
 s000121
 s000122
 s000123
 s000124
 s000125
 s000126
 s000127
 s000128
 s000129
 s000130
 s000131
 s000132
 s000135
 s000136
 s000137
 s000138
 s000139
 s000140
 s000141
 s000142
 s000143
 s000144
 s000145
 s000146
 s000147
 s000148
 s000152
 s000154
 s000155
 s000156
 s000157
 s000158
 s000159
 s000160
 s000162
 s000177
 s000188
 s000197
 Number of distinguishable structures (excluding mirror images):
         115
       
 Indistinguishable rotationally-related structures(excluding mirror images)
 Numb. of indis. rot.-related structures(excluding mirror images):
           0
 #End of File information
 #Coordinates for the above structures
 Structure s000001
 Energy    1.7013193435557035     
 Current cartesian coordinates
      -2.789934      -0.010041      -0.000018
      -3.883207      -0.834331      -0.000003
      -3.635950      -1.766247       0.000360
      -1.540022      -0.544916      -0.000106
      -2.965684       1.344965      -0.000054
      -3.897650       1.591890       0.000218
      -0.402561       0.320006       0.000158
      -0.433150       0.961694       0.885142
      -0.433141       0.962244      -0.884418
       0.855982      -0.519311      -0.000107
       0.851345      -1.167623       0.881203
       0.851174      -1.167291      -0.881664
       2.104901       0.354089      -0.000060
       2.108120       1.002908      -0.881309
       2.107954       1.003046       0.881084
       3.368544      -0.477937       0.000115
       3.391017      -1.121756       0.886539
       3.391075      -1.122051      -0.886089
       4.488534       0.402201       0.000015
       5.290708      -0.131045      -0.000427
 Structure s000002
 Energy    1.6526045648677072     
 Current cartesian coordinates
       2.536465      -0.158776      -0.029982
       3.744110      -0.064168      -0.668764
       3.897012       0.817617      -1.027380
       1.724848       0.929857       0.039318
       2.167363      -1.346308       0.537252
       2.838797      -2.028557       0.422931
       0.445589       0.832328       0.666889
       0.186507       1.840129       0.995902
       0.512138       0.191846       1.549744
      -0.603489       0.306537      -0.292955
      -0.637750       0.958255      -1.171168
      -0.306068      -0.689632      -0.634864
      -1.976215       0.243648       0.366437
      -1.940588      -0.410421       1.243064
      -2.269223       1.238757       0.715180
      -3.032038      -0.271871      -0.586735
      -3.094203       0.382426      -1.463513
      -2.763548      -1.276369      -0.932584
      -4.281095      -0.301891       0.097382
      -4.950294      -0.633936      -0.510716
 Structure s000004
 Energy    1.6709504179847678     
 Current cartesian coordinates
      -2.459895       0.318075      -0.008878
      -3.069969       1.509426       0.280351
      -2.475882       2.122163       0.728945
      -1.161927       0.120273       0.342294
      -3.164007      -0.662775      -0.648832
      -4.069648      -0.394253      -0.841813
      -0.531274      -1.127660       0.041235
      -0.583017      -1.308390      -1.036262
      -1.067143      -1.933629       0.547924
       0.909799      -1.079664       0.499553
       0.933879      -0.891696       1.577573
       1.343473      -2.071059       0.336123
       1.732171      -0.027529      -0.234900
       1.700515      -0.220108      -1.312192
       1.305118       0.964421      -0.067546
       3.173954      -0.026642       0.223179
       3.223104       0.173957       1.299531
       3.624606      -1.009231       0.042533
       3.878567       0.979324      -0.499007
       4.795257       0.976440      -0.203277
 Structure s000005
 Energy    1.7346827420816322     
 Current cartesian coordinates
       2.208966      -0.335521       0.043437
       2.862658      -1.528007      -0.118805
       2.591211      -1.983826      -0.923872
       1.306158       0.069144      -0.888955
       2.482005       0.436489       1.137931
       3.146181       0.035035       1.709841
       0.582732       1.288627      -0.705078
       0.266545       1.606921      -1.700172
       1.246398       2.052358      -0.295262
      -0.623768       1.094279       0.193204
      -0.282820       0.769569       1.181481
      -1.102244       2.070139       0.324182
      -1.628068       0.095892      -0.370446
      -1.970376       0.431140      -1.354793
      -1.151440      -0.878552      -0.505253
      -2.825907      -0.065494       0.539290
      -2.499889      -0.410375       1.527198
      -3.330680       0.898699       0.668469
      -3.714665      -1.013008      -0.045892
      -4.476893      -1.110269       0.534947
 Structure s000006
 Energy    1.5137029376701381     
 Current cartesian coordinates
      -2.015475      -0.397279      -0.026360
      -2.740836      -1.206229      -0.861357
      -2.807775      -0.840520      -1.750906
      -1.515772       0.773399      -0.501916
      -1.822718      -0.779238       1.271870
      -2.236356      -1.628559       1.463847
      -0.681979       1.611831       0.299406
      -0.816137       1.371499       1.356357
      -1.016022       2.637114       0.134651
       0.772823       1.462762      -0.101172
       0.875593       1.715210      -1.161288
       1.350797       2.201465       0.463099
       1.324775       0.066015       0.158581
       1.229410      -0.180114       1.220471
       0.750669      -0.679012      -0.401230
       2.778501      -0.041420      -0.247027
       2.886435       0.192916      -1.312166
       3.378603       0.679693       0.319517
       3.225165      -1.368748       0.014573
       4.150722      -1.431903      -0.244629
 Structure s000010
 Energy    2.2460649265403347     
 Current cartesian coordinates
       2.590352       0.168708      -0.027956
       3.829499      -0.358666      -0.275153
       3.789985      -1.300768      -0.476427
       1.492244      -0.631023      -0.083282
       2.469154       1.495948       0.273144
       3.321022       1.947425       0.279686
       0.200314      -0.075033       0.172398
       0.017035       0.739921      -0.531754
       0.173943       0.339315       1.185055
      -0.835030      -1.171255       0.025555
      -0.841590      -1.519303      -1.011751
      -0.530492      -2.015963       0.648268
      -2.235424      -0.722272       0.435539
      -2.928424      -1.559738       0.321599
      -2.243259      -0.438537       1.492382
      -2.756624       0.436418      -0.390388
      -2.180689       1.345491      -0.190014
      -2.662747       0.204012      -1.458156
      -4.123815       0.642939      -0.045980
      -4.442617       1.413873      -0.527561
 Structure s000011
 Energy    2.2302692699962599     
 Current cartesian coordinates
       2.501785       0.019156      -0.096970
       3.766116      -0.377497       0.248587
       3.810101      -1.320439       0.444758
       1.496292      -0.895283      -0.136505
       2.269861       1.329952      -0.407405
       3.069533       1.865092      -0.347977
       0.165103      -0.483159      -0.452304
      -0.333704      -1.364440      -0.856500
       0.186034       0.284947      -1.230334
      -0.550949       0.033505       0.783129
      -0.636275      -0.779454       1.510504
       0.066273       0.813061       1.237345
      -1.931800       0.606368       0.472276
      -2.383086       0.978831       1.395467
      -1.837551       1.458537      -0.207859
      -2.875916      -0.409893      -0.137871
      -2.535859      -0.706234      -1.135325
      -2.910567      -1.308788       0.489547
      -4.167646       0.185504      -0.223410
      -4.759434      -0.439223      -0.656294
 Structure s000012
 Energy    2.2184444903938743     
 Current cartesian coordinates
      -2.392689       0.223909      -0.038983
      -3.725980       0.020434       0.198321
      -3.988186      -0.893218       0.036920
      -1.618064      -0.811634      -0.458698
      -1.860642       1.470138       0.141115
      -2.521892       2.110120       0.428364
      -0.217256      -0.620352      -0.666410
      -0.046295       0.363703      -1.106791
       0.095594      -1.377140      -1.388954
       0.549944      -0.786854       0.632937
       0.254336       0.007456       1.325428
       0.254240      -1.737661       1.083353
       2.064126      -0.770843       0.436661
       2.552593      -0.935223       1.400542
       2.365158      -1.591653      -0.221593
       2.578043       0.535569      -0.134383
       2.233100       0.672240      -1.164127
       2.202477       1.375055       0.463337
       4.002188       0.500499      -0.100984
       4.333164       1.306156      -0.512418
 Structure s000013
 Energy    2.5799775256314081     
 Current cartesian coordinates
      -2.059397       0.327204       0.027085
      -2.560624       1.496893       0.533209
      -1.987200       1.874315       1.210234
      -0.880429      -0.159486       0.496168
      -2.750772      -0.338833      -0.945281
      -3.566222       0.114492      -1.188307
      -0.350292      -1.378183      -0.035504
      -0.336157      -1.326217      -1.128293
      -1.005831      -2.202236       0.256185
       1.047069      -1.602776       0.505876
       1.027306      -1.451391       1.589594
       1.300315      -2.652412       0.337007
       2.130310      -0.735526      -0.132528
       3.097218      -0.994267       0.308585
       2.196293      -0.960004      -1.201781
       1.925941       0.756140       0.041335
       1.054041       1.096914      -0.522954
       1.757110       0.992951       1.098129
       3.102653       1.410505      -0.431768
       2.955313       2.361274      -0.387528
 Structure s000014
 Energy    2.4200028912223619     
 Current cartesian coordinates
       1.863208      -0.411439      -0.025395
       2.256042      -1.722535      -0.076637
       1.769972      -2.219943      -0.744450
       0.901588       0.033757      -0.876766
       2.452193       0.432749       0.873796
       3.121824      -0.012097       1.405955
       0.411572       1.373732      -0.774535
      -0.064544       1.596677      -1.731608
       1.252117       2.058423      -0.643445
      -0.581289       1.539360       0.361713
      -0.112369       1.200579       1.291013
      -0.766069       2.611178       0.475456
      -1.919521       0.831861       0.160214
      -2.576932       1.080922       0.998303
      -2.403857       1.204740      -0.747720
      -1.826805      -0.680409       0.087607
      -1.353900      -0.998988      -0.843812
      -1.220747      -1.058246       0.920852
      -3.154005      -1.199113       0.167302
      -3.111824      -2.152180       0.034876
 Structure s000016
 Energy    2.0697060321277236     
 Current cartesian coordinates
       2.163323      -0.301079      -0.040453
       2.834939      -1.221904      -0.799333
       2.379209      -1.412839      -1.627285
       0.995134       0.226124      -0.493389
       2.675231       0.080257       1.167763
       3.504372      -0.367985       1.370529
       0.297884       1.187076       0.303137
       0.924840       2.072242       0.434822
       0.104700       0.766264       1.293081
      -0.994751       1.564654      -0.392406
      -1.511099       2.287638       0.246504
      -0.755520       2.077423      -1.327537
      -1.914780       0.381925      -0.687640
      -2.832137       0.750938      -1.154043
      -1.437754      -0.293809      -1.401681
      -2.293975      -0.400567       0.552291
      -1.418152      -0.904679       0.973383
      -2.693643       0.277579       1.316123
      -3.276982      -1.364716       0.183601
      -3.474281      -1.903990       0.956941
 Structure s000017
 Energy    1.8424172522477276     
 Current cartesian coordinates
      -1.767834      -0.445258      -0.041180
      -2.737455      -1.002688       0.750118
      -3.149056      -0.352250       1.330682
      -1.517540       0.887031       0.047020
      -1.079846      -1.240142      -0.915328
      -1.358121      -2.161746      -0.863999
      -0.457322       1.499008      -0.689585
      -0.843801       2.447495      -1.065099
      -0.191946       0.878005      -1.547175
       0.740568       1.751497       0.209707
       1.470335       2.336102      -0.359794
       0.412944       2.377039       1.043860
       1.401162       0.484822       0.749932
       2.116207       0.755451       1.531387
       0.654619      -0.164894       1.218647
       2.137207      -0.297147      -0.317848
       1.445485      -0.624404      -1.098661
       2.902388       0.339033      -0.778260
       2.745377      -1.428658       0.301469
       3.166136      -1.956963      -0.385157
 Structure s000018
 Energy    2.1420484071880690     
 Current cartesian coordinates
      -2.088109       0.364193       0.031257
      -2.672579       1.586261      -0.169912
      -2.155922       2.303291       0.215475
      -0.920898       0.282968       0.723558
      -2.694009      -0.759358      -0.457544
      -3.517088      -0.557870      -0.917275
      -0.268994      -0.977961       0.890317
      -1.008883      -1.753254       1.099261
       0.367484      -0.876032       1.770156
       0.550001      -1.353487      -0.333557
       1.084372      -2.279401      -0.098366
      -0.129788      -1.577218      -1.159574
       1.540880      -0.277881      -0.773864
       2.111876      -0.646793      -1.630007
       1.003093       0.614202      -1.105593
       2.515982       0.113743       0.316347
       1.993808       0.616695       1.136442
       3.002750      -0.781218       0.722854
       3.486322       0.990317      -0.250992
       4.070943       1.288653       0.454000
 Structure s000028
 Energy    1.7360143161515869     
 Current cartesian coordinates
      -2.681622      -0.121419      -0.026654
      -3.678761      -1.052427       0.093032
      -3.333533      -1.931129       0.288706
      -1.384745      -0.495815       0.133073
      -3.001460       1.177487      -0.305842
      -3.952669       1.307534      -0.394185
      -0.346621       0.478486       0.005646
      -0.507482       1.278556       0.733846
      -0.383338       0.920164      -0.994356
       0.990677      -0.188656       0.238821
       0.997939      -0.636053       1.237834
       1.118322      -0.997819      -0.483755
       2.136486       0.809036       0.113461
       2.133173       1.259571      -0.884364
       2.001184       1.621880       0.833551
       3.492020       0.183551       0.363025
       4.269654       0.953131       0.328304
       3.512454      -0.276903       1.357486
       3.731330      -0.801461      -0.639333
       4.586109      -1.208616      -0.462948
 Structure s000029
 Energy    1.7185727035003158     
 Current cartesian coordinates
      -2.361192       0.206521      -0.011861
      -3.520614       0.431212      -0.705709
      -3.705976      -0.271333      -1.339411
      -1.635401      -0.915699      -0.260248
      -1.956277       1.111468       0.929149
      -2.568037       1.852343       1.007792
      -0.400453      -1.137921       0.423134
      -0.243899      -2.218143       0.431505
      -0.482778      -0.798451       1.458694
       0.752191      -0.442830      -0.273825
       0.814121      -0.803276      -1.305648
       0.553896       0.631021      -0.311129
       2.071615      -0.704056       0.444126
       2.017980      -0.329988       1.471641
       2.254533      -1.781476       0.503140
       3.256526      -0.065604      -0.248255
       4.181162      -0.333148       0.273060
       3.328100      -0.432295      -1.278700
       3.080621       1.348889      -0.241654
       3.830956       1.747639      -0.695017
 Structure s000030
 Energy    1.6932960134732820     
 Current cartesian coordinates
      -2.427462       0.011893      -0.156128
      -3.538698       0.647802      -0.642838
      -3.585734       1.566855      -0.355347
      -1.560762       0.688876       0.642760
      -2.211623      -1.300079      -0.473754
      -2.907257      -1.656671      -1.037904
      -0.374200       0.049944       1.117725
      -0.590651      -0.990243       1.374052
      -0.088680       0.572755       2.032474
       0.743926       0.126033       0.097206
       0.426617      -0.380446      -0.820207
       0.929023       1.173582      -0.151184
       2.020692      -0.519001       0.624872
       2.341759      -0.015640       1.542629
       1.828395      -1.565196       0.881991
       3.155824      -0.484006      -0.375759
       4.024525      -1.014165       0.027353
       2.851103      -0.984411      -1.302134
       3.489680       0.876523      -0.639627
       4.201990       0.891319      -1.287673
 Structure s000031
 Energy    1.5662731316521050     
 Current cartesian coordinates
      -2.507927       0.154741      -0.018085
      -3.293190       1.273150       0.073100
      -2.792352       2.045932       0.358649
      -1.184974       0.231371       0.282411
      -3.064933      -1.029801      -0.410781
      -4.007607      -0.945631      -0.594570
      -0.368023      -0.939626       0.186685
      -0.419557      -1.332758      -0.832884
      -0.753319      -1.703921       0.865633
       1.057809      -0.581419       0.542493
       1.082983      -0.184586       1.562913
       1.646668      -1.501756       0.538948
       1.672225       0.428517      -0.419812
       1.650203       0.027751      -1.439006
       1.079377       1.346597      -0.420483
       3.098269       0.787660      -0.063088
       3.472087       1.558421      -0.744690
       3.137729       1.187714       0.956824
       3.902857      -0.385660      -0.160753
       4.803657      -0.154740       0.089609
 Structure s000032
 Energy    1.6197067780181749     
 Current cartesian coordinates
       2.259125      -0.133708       0.110001
       3.132022      -1.189464       0.105803
       2.989140      -1.774054      -0.647468
       1.342947      -0.014613      -0.886879
       2.330113       0.791191       1.114158
       3.030907       0.589309       1.744636
       0.392154       1.054175      -0.864420
       0.081368       1.205004      -1.900080
       0.875151       1.968655      -0.514941
      -0.806511       0.718425       0.001085
      -0.471612       0.563214       1.032341
      -1.471565       1.585757       0.005815
      -1.563676      -0.510861      -0.488045
      -1.905362      -0.349838      -1.516146
      -0.896419      -1.376569      -0.501715
      -2.756243      -0.849789       0.379662
      -3.228731      -1.770987       0.023918
      -2.430321      -1.012119       1.413695
      -3.684439       0.231299       0.322259
      -4.427669       0.021155       0.897514
 Structure s000033
 Energy    1.4548902841836313     
 Current cartesian coordinates
      -2.140201      -0.203748       0.010936
      -3.058476      -0.816498      -0.801286
      -3.098096      -0.408685      -1.673970
      -1.437444       0.858410      -0.461436
      -1.961225      -0.668259       1.284009
      -2.531797      -1.420871       1.477105
      -0.409250       1.481858       0.311249
      -0.540507       1.242066       1.368851
      -0.532672       2.558409       0.185257
       0.962252       1.049054      -0.167864
       1.065980       1.302894      -1.228173
       1.708481       1.631357       0.378383
       1.222893      -0.439364       0.032912
       1.133131      -0.692271       1.094217
       0.472265      -1.028344      -0.503217
       2.586569      -0.867356      -0.465420
       2.703395      -1.949917      -0.352603
       2.687860      -0.623120      -1.529296
       3.583455      -0.184737       0.291759
       4.447699      -0.449265      -0.040868
 Structure s000034
 Energy    1.7679890372503957     
 Current cartesian coordinates
      -2.412732       0.279172       0.004151
      -3.038014       1.496346       0.062220
      -2.423955       2.226520      -0.076960
      -1.075326       0.216860      -0.227334
      -3.142699      -0.862650       0.180742
      -4.075582      -0.677451       0.338543
      -0.426466      -1.056782      -0.295064
      -0.838849      -1.625543      -1.131909
      -0.625357      -1.613183       0.625493
       1.060856      -0.846161      -0.476289
       1.523020      -1.828196      -0.619784
       1.232078      -0.271545      -1.389797
       1.709379      -0.146825       0.712872
       1.251238       0.834097       0.865141
       1.532047      -0.731476       1.621303
       3.203955       0.029192       0.550243
       3.630860       0.463393       1.460003
       3.679350      -0.944330       0.382801
       3.443157       0.888985      -0.562226
       4.395515       0.978984      -0.673380
 Structure s000035
 Energy    1.6186726432076195     
 Current cartesian coordinates
       2.041544      -0.281325      -0.046281
       2.752859      -1.258888      -0.691717
       2.636073      -1.218877      -1.647902
       1.310058       0.601229      -0.775142
       2.095672      -0.207860       1.317816
       2.656114      -0.896025       1.694120
       0.478658       1.581385      -0.149973
       0.622370       2.511757      -0.701257
       0.801046       1.739723       0.881712
      -0.977011       1.159609      -0.198255
      -1.578886       1.988129       0.189734
      -1.269283       1.007420      -1.240142
      -1.262036      -0.099452       0.612649
      -0.661777      -0.935514       0.239255
      -0.975089       0.061661       1.656154
      -2.721208      -0.502279       0.579110
      -2.886180      -1.363687       1.234221
      -3.344734       0.323927       0.940038
      -3.072450      -0.832342      -0.762811
      -4.006913      -1.064586      -0.780887
 Structure s000036
 Energy    1.8265444120924959     
 Current cartesian coordinates
      -2.097748      -0.266302      -0.064568
      -2.834766      -1.103092      -0.860379
      -2.682483      -0.938104      -1.797978
      -1.287962       0.663728      -0.636090
      -2.197624      -0.372413       1.294696
      -2.812360      -1.065778       1.560634
      -0.474203       1.508842       0.182432
      -1.030105       1.802147       1.075032
      -0.277488       2.405334      -0.408943
       0.827703       0.830130       0.562140
       1.376628       1.505174       1.227389
       0.605850      -0.074912       1.133351
       1.692591       0.490095      -0.646348
       1.146923      -0.173957      -1.322450
       1.918325       1.404823      -1.203809
       3.002926      -0.166276      -0.267643
       3.617060      -0.318331      -1.161043
       3.559339       0.479685       0.421563
       2.722127      -1.419004       0.353271
       3.558750      -1.825064       0.603630
 Structure s000037
 Energy    2.1702511716633719     
 Current cartesian coordinates
      -2.440779       0.113133       0.050201
      -3.623445      -0.367255       0.546173
      -3.518316      -1.229919       0.963735
      -1.305204      -0.622276       0.180363
      -2.414855       1.329231      -0.572614
      -3.284368       1.745027      -0.596231
      -0.071933      -0.115351      -0.336876
       0.139624       0.850187       0.128432
      -0.166316       0.041303      -1.416018
       1.024945      -1.115865      -0.040072
       1.146502      -1.199232       1.042285
       0.708210      -2.094687      -0.409331
       2.356666      -0.742873      -0.689121
       3.102788      -1.499828      -0.433594
       2.253682      -0.749266      -1.778523
       2.884888       0.619315      -0.282728
       3.861828       0.785308      -0.748091
       2.213296       1.412416      -0.628663
       3.000852       0.656852       1.137011
       3.320782       1.529258       1.390301
 Structure s000038
 Energy    2.1462188319859750     
 Current cartesian coordinates
      -2.381476      -0.084146       0.051099
      -3.558627      -0.680201      -0.316567
      -3.466497      -1.634837      -0.415049
      -1.272410      -0.846299       0.242771
      -2.342644       1.270501       0.230900
      -3.198845       1.683155       0.069659
      -0.026610      -0.229313       0.575667
       0.557683      -0.992937       1.089946
      -0.194543       0.598348       1.270503
       0.689791       0.256171      -0.670855
       0.912559      -0.602962      -1.307682
       0.012252       0.910082      -1.226734
       1.973893       1.021818      -0.355462
       2.438119       1.343094      -1.291589
       1.736153       1.926907       0.211821
       2.988288       0.227123       0.444047
       3.894016       0.826255       0.582067
       2.594779      -0.012852       1.437582
       3.291041      -0.969686      -0.267595
       3.930658      -1.472837       0.247519
 Structure s000039
 Energy    2.3431738268197777     
 Current cartesian coordinates
      -2.247513       0.199968      -0.037551
      -3.558906       0.035288       0.323916
      -3.809811      -0.894825       0.361690
      -1.484461      -0.892655      -0.301890
      -1.733897       1.462695      -0.135234
      -2.388581       2.138121       0.075522
      -0.099547      -0.762377      -0.630030
       0.064389       0.176430      -1.161995
       0.136182      -1.585638      -1.308289
       0.759007      -0.850208       0.618645
       0.580135       0.029894       1.241667
       0.437523      -1.725792       1.188767
       2.248900      -0.981313       0.305922
       2.802355      -1.110411       1.239906
       2.419996      -1.880445      -0.294138
       2.839390       0.196740      -0.443459
       3.900995       0.010041      -0.635673
       2.344078       0.328284      -1.411381
       2.682204       1.367067       0.354114
       3.024285       2.118286      -0.142045
 Structure s000040
 Energy    3.3363178884049951     
 Current cartesian coordinates
       2.043280       0.280266      -0.005505
       2.527648       1.559483      -0.080762
       1.852590       2.186321      -0.365256
       0.743861       0.031658      -0.313513
       2.874828      -0.733637       0.379984
       3.767184      -0.421086       0.568329
       0.241620      -1.306754      -0.237965
       0.421953      -1.705334       0.764981
       0.789449      -1.928267      -0.950740
      -1.238849      -1.332632      -0.559189
      -1.408806      -0.806007      -1.501701
      -1.505797      -2.379894      -0.726118
      -2.149011      -0.769199       0.532359
      -3.183432      -1.051596       0.314487
      -1.891503      -1.226849       1.493010
      -2.103749       0.736854       0.699980
      -2.758198       1.027260       1.529251
      -1.088876       1.068376       0.930384
      -2.557140       1.339450      -0.510600
      -2.424611       2.290498      -0.441082
 Structure s000041
 Energy    1.7713688007231394     
 Current cartesian coordinates
      -1.522651      -0.078379      -0.090429
      -2.264056       1.008650      -0.482085
      -2.001155       1.322685      -1.354655
      -0.619652      -0.612523      -0.956617
      -1.775673      -0.662507       1.119948
      -2.444271      -0.180890       1.619479
       0.284786      -1.633943      -0.532562
       0.802426      -1.966493      -1.434991
      -0.283498      -2.480310      -0.137394
       1.285965      -1.155794       0.504514
       0.745619      -0.830566       1.394974
       1.883749      -2.025632       0.792670
       2.230299      -0.044886       0.043731
       2.934782       0.162842       0.854333
       2.821833      -0.383097      -0.812760
       1.542819       1.253048      -0.347087
       2.292387       2.043161      -0.460919
       1.020554       1.138402      -1.299486
       0.613656       1.601966       0.678298
       0.143427       2.396553       0.402966
 Structure s000042
 Energy    3.1374044380051860     
 Current cartesian coordinates
      -1.730624      -0.246661      -0.038438
      -2.358068      -1.363770      -0.524402
      -2.206033      -1.481816      -1.469225
      -1.002736       0.528138      -0.883419
      -1.849179       0.060446       1.288305
      -2.398675      -0.576705       1.759118
      -0.298570       1.685501      -0.425652
      -0.729570       2.031033       0.516952
      -0.457027       2.460419      -1.177482
       1.186140       1.421854      -0.260865
       1.603591       1.078341      -1.211233
       1.647461       2.389448      -0.044342
       1.538552       0.430621       0.853020
       2.535277       0.657510       1.241302
       0.839200       0.545133       1.686298
       1.547615      -1.025581       0.427613
       1.718419      -1.660639       1.303179
       0.593082      -1.318603      -0.019573
       2.598144      -1.206373      -0.519771
       2.559674      -2.112719      -0.843201
 Structure s000043
 Energy    1.7611774270736635     
 Current cartesian coordinates
      -2.177785       0.032780      -0.146326
      -3.071566      -0.722506      -0.858026
      -2.742033      -1.613098      -1.024881
      -0.989184      -0.505601       0.232978
      -2.491675       1.323066       0.176306
      -3.361127       1.579627      -0.151923
      -0.059302       0.284995       0.979452
      -0.518673       0.589391       1.922953
       0.179121       1.191519       0.417313
       1.187151      -0.532015       1.245586
       1.880413       0.100609       1.804897
       0.927923      -1.376014       1.890530
       1.866923      -1.056796      -0.019024
       2.781074      -1.587250       0.261493
       1.216110      -1.779236      -0.517562
       2.214969       0.023061      -1.022731
       2.735505      -0.423700      -1.875983
       1.305776       0.501969      -1.402414
       3.048861       0.987425      -0.384816
       3.254912       1.677749      -1.024035
 Structure s000044
 Energy    1.6307151684131225     
 Current cartesian coordinates
      -1.920610      -0.266949      -0.079797
      -3.082440      -0.460743       0.620204
      -3.414617       0.358708       1.004461
      -1.393450       0.981464      -0.166604
      -1.320639      -1.336180      -0.685636
      -1.809711      -2.154723      -0.543017
      -0.147943       1.228295      -0.823550
      -0.276903       2.142863      -1.403916
       0.074119       0.415661      -1.518222
       0.965298       1.412548       0.191250
       1.863487       1.729355      -0.345189
       0.684864       2.229250       0.861763
       1.273169       0.159292       1.009398
       1.939859       0.420463       1.835937
       0.356208      -0.231844       1.461294
       1.923147      -0.950127       0.207260
       2.047638      -1.835015       0.840329
       1.294897      -1.231399      -0.642552
       3.195032      -0.489731      -0.247919
       3.573150      -1.167109      -0.818396
 Structure s000045
 Energy    1.8357819720900621     
 Current cartesian coordinates
       2.135900      -0.176267       0.094617
       2.972675      -1.237634      -0.128922
       2.573591      -2.074780       0.134636
       0.910725      -0.390146       0.642767
       2.551200       1.085616      -0.227892
       3.441210       1.091973      -0.598303
       0.004721       0.701065       0.828777
       0.550464       1.579201       1.179657
      -0.682039       0.394299       1.618727
      -0.750686       1.027344      -0.446259
      -1.464906       1.820149      -0.210312
      -0.050288       1.432559      -1.181551
      -1.482967      -0.169239      -1.053759
      -2.043675       0.163602      -1.931495
      -0.759833      -0.912680      -1.399174
      -2.432827      -0.857879      -0.095470
      -2.954300      -1.668387      -0.614640
      -1.880316      -1.299705       0.740836
      -3.369144       0.102862       0.387105
      -3.962502      -0.338236       1.004331
 Structure s000046
 Energy    2.6639696052797999     
 Current cartesian coordinates
      -2.390691       0.114238      -0.021075
      -3.639908      -0.395569      -0.259420
      -3.614040      -1.338061      -0.460711
      -1.305393      -0.700388      -0.082977
      -2.251890       1.440641       0.278509
      -3.098850       1.900998       0.290487
      -0.001121      -0.160483       0.161335
       0.035803       0.259851       1.170417
       0.196226       0.645616      -0.545386
       1.008195      -1.281062       0.015066
       0.676555      -2.116581       0.637884
       1.000980      -1.631835      -1.021675
       2.431194      -0.897506       0.417096
       2.459784      -0.601063       1.470697
       3.066045      -1.781733       0.320537
       3.055122       0.210832      -0.407455
       4.138028       0.223275      -0.248212
       2.871514       0.034883      -1.474137
       2.496040       1.461810      -0.008879
       2.870283       2.150820      -0.568637
 Structure s000047
 Energy    2.6118003895530282     
 Current cartesian coordinates
      -2.228392       0.185530       0.002860
      -3.571760      -0.081213      -0.043574
      -3.797339      -0.887666       0.434094
      -1.399071      -0.651597       0.678598
      -1.745519       1.298871      -0.627607
      -2.444836       1.803492      -1.058394
       0.010732      -0.401721       0.702043
       0.392561      -0.870996       1.610634
       0.195621       0.669429       0.770194
       0.674765      -1.002272      -0.524078
       0.347072      -2.042453      -0.607191
       0.313015      -0.477869      -1.414410
       2.201880      -0.963576      -0.493116
       2.577576      -1.527274       0.367082
       2.577137      -1.465717      -1.388272
       2.807107       0.425691      -0.455307
       3.867456       0.372735      -0.721661
       2.306223       1.073851      -1.184417
       2.668131       0.961470       0.860169
       3.026318       1.855833       0.860106
 Structure s000048
 Energy    2.5968989333299124     
 Current cartesian coordinates
      -2.336368      -0.077231      -0.089813
      -3.595408      -0.350972       0.376718
      -3.597562      -1.084303       1.002549
      -1.283346      -0.820559       0.339308
      -2.161942       0.937132      -0.990207
      -2.993041       1.371991      -1.212547
       0.043058      -0.514734      -0.104519
       0.024750      -0.218239      -1.156093
       0.614321      -1.437137      -0.023343
       0.648726       0.583982       0.751541
      -0.047111       1.428162       0.759501
       0.730436       0.224054       1.781964
       2.012689       1.075343       0.269241
       1.931063       1.480437      -0.744717
       2.330442       1.898448       0.914179
       3.111203       0.031241       0.280511
       4.085575       0.521334       0.187849
       3.097199      -0.518411       1.229216
       2.917028      -0.864757      -0.813081
       3.601059      -1.541933      -0.772042
 Structure s000049
 Energy    2.3589876811107531     
 Current cartesian coordinates
      -1.667606      -0.142029       0.100459
      -2.418753       0.342018       1.142091
      -2.064149       0.063874       1.993830
      -0.663979      -1.023097       0.356065
      -2.015206       0.195902      -1.179639
      -2.742655       0.827326      -1.196923
       0.309878      -1.308726      -0.644446
       0.247424      -0.567646      -1.442816
       0.093494      -2.290990      -1.073022
       1.692602      -1.305633      -0.021255
       1.768961      -2.135212       0.687431
       2.413142      -1.501756      -0.821682
       2.059403      -0.001717       0.689421
       1.454797       0.117718       1.592551
       3.102362      -0.060709       1.010195
       1.887753       1.247027      -0.155394
       2.488523       2.063862       0.256975
       2.228959       1.062339      -1.180676
       0.508804       1.621001      -0.153297
       0.362420       2.259044      -0.859874
 Structure s000050
 Energy    3.1864630916268823     
 Current cartesian coordinates
      -2.178360      -0.211172       0.021774
      -3.030310      -1.144924      -0.507687
      -2.630263      -2.021502      -0.540065
      -0.938452      -0.587429       0.429291
      -2.596700       1.085442       0.140050
      -3.498539       1.206131      -0.178375
      -0.019262       0.385636       0.938390
       0.679419      -0.157280       1.571330
      -0.559121       1.112590       1.548817
       0.713036       1.092121      -0.190096
      -0.035826       1.584081      -0.817296
       1.328546       1.885326       0.247554
       1.586718       0.175500      -1.050217
       1.081680      -0.782623      -1.204299
       1.720036       0.624141      -2.038126
       2.973137      -0.069976      -0.492272
       3.555965      -0.664893      -1.203330
       3.487199       0.887877      -0.350880
       2.874861      -0.757699       0.753622
       3.765744      -0.880801       1.098755
 Structure s000051
 Energy    3.1105232074550067     
 Current cartesian coordinates
      -2.147754      -0.063771      -0.132572
      -3.035990       0.180188      -1.147339
      -2.713989       0.855405      -1.755496
      -0.976572       0.620511      -0.080742
      -2.455877      -0.995918       0.819083
      -3.314714      -1.404605       0.661917
      -0.049869       0.363921       0.980932
       0.184062      -0.699552       1.008409
      -0.511530       0.646979       1.930685
       1.199933       1.190374       0.748380
       0.903681       2.242729       0.718738
       1.852553       1.069165       1.619230
       1.971654       0.843271      -0.526151
       1.274261       0.706955      -1.357431
       2.617766       1.684850      -0.790525
       2.866634      -0.373665      -0.415414
       3.459816      -0.475361      -1.330229
       3.559866      -0.246215       0.424426
       2.072504      -1.542771      -0.219372
       2.664374      -2.300984      -0.166392
 Structure s000052
 Energy    2.3869902702274750     
 Current cartesian coordinates
       1.572731      -0.198943       0.126446
       2.278672       0.706100       0.883045
       1.870084       0.840054       1.745766
       0.525001      -0.858059       0.689478
       2.015810      -0.499704      -1.132659
       2.759479       0.054291      -1.393489
      -0.418719      -1.551583      -0.125167
      -0.283763      -2.623042       0.042123
      -0.228798      -1.343380      -1.180636
      -1.827514      -1.142063       0.260553
      -2.515476      -1.885185      -0.152825
      -1.912734      -1.205197       1.350000
      -2.270272       0.242505      -0.214095
      -2.335728       0.259486      -1.306892
      -3.280705       0.422740       0.162240
      -1.401196       1.411810       0.215546
      -1.981589       2.337764       0.158747
      -1.065541       1.281192       1.250131
      -0.276648       1.508117      -0.660758
       0.274649       2.240336      -0.361268
 Structure s000054
 Energy    6.9403122919756075E-002
 Current cartesian coordinates
      -1.774091       0.184954      -0.015060
      -2.360051       1.396828      -0.248920
      -1.900542       2.127119       0.181982
      -0.651171       0.115218       0.760372
      -2.315986      -0.947500      -0.546365
      -3.110005      -0.766772      -1.063032
       0.026310      -1.140002       0.942597
      -0.718666      -1.923779       1.083955
       0.601041      -1.041115       1.865217
       0.932899      -1.478827      -0.226901
       1.218131      -2.528211      -0.108254
       0.347612      -1.417508      -1.150484
       2.208444      -0.644689      -0.361283
       2.812706      -0.738481       0.547165
       2.798504      -1.070432      -1.178429
       2.020725       0.837042      -0.661785
       2.965898       1.251845      -1.016248
       1.284227       0.965516      -1.465992
       1.659969       1.616830       0.470242
       0.779189       1.324903       0.741031
 Structure s000069
 Energy    2.1492798209049302     
 Current cartesian coordinates
       1.592543       0.172955       0.100433
       2.389909      -0.583726       0.922948
       2.033702      -0.628790       1.816922
       0.564869       0.881535       0.642989
       1.940982       0.311026      -1.217784
       2.687843      -0.252603      -1.446702
      -0.394091       1.531824      -0.187067
      -0.232538       1.264574      -1.234277
      -0.243960       2.609543      -0.085546
      -1.800840       1.167061       0.250686
      -1.853638       1.263051       1.339770
      -2.481574       1.915638      -0.164773
      -2.292472      -0.216777      -0.172202
      -3.303911      -0.356398       0.220400
      -2.380535      -0.260505      -1.264913
      -1.455812      -1.402558       0.284906
      -1.147713      -1.279394       1.325254
      -2.055069      -2.316610       0.218348
      -0.251919      -1.573478      -0.459085
      -0.476752      -1.583437      -1.397137
 Structure s000082
 Energy    1.4749636695712616     
 Current cartesian coordinates
      -2.787829      -0.006717       0.004474
      -3.882582      -0.828807       0.022148
      -3.637082      -1.761096       0.035739
      -1.538864      -0.543871       0.007578
      -2.961070       1.348458      -0.016079
      -3.892587       1.597100      -0.015794
      -0.399794       0.318706      -0.012854
      -0.425332       0.976576       0.860366
      -0.432957       0.944617      -0.908929
       0.857205      -0.522795      -0.002597
       0.854413      -1.155842       0.889756
       0.849247      -1.186079      -0.872785
       2.109503       0.346084      -0.022288
       2.112593       0.982887      -0.912109
       2.113821       1.008071       0.851168
       3.373533      -0.493766      -0.013188
       3.382403      -1.147670       0.866513
       3.407064      -1.131008      -0.899152
       4.557771       0.293659      -0.055584
       4.562845       0.861147       0.723923
 Structure s000083
 Energy    1.4264496937442099     
 Current cartesian coordinates
       2.537666      -0.150979      -0.026576
       3.745314      -0.050719      -0.664413
       3.892268       0.830238      -1.027507
       1.718588       0.932548       0.037420
       2.175852      -1.338705       0.544841
       2.851335      -2.017350       0.432809
       0.439332       0.829219       0.664449
       0.173849       1.836536       0.989951
       0.509107       0.191937       1.549307
      -0.605850       0.294331      -0.294594
      -0.642697       0.942318      -1.175475
      -0.303721      -0.701864      -0.632564
      -1.980274       0.225140       0.361577
      -1.944199      -0.422123       1.243080
      -2.276693       1.223541       0.703084
      -3.032352      -0.304138      -0.595678
      -3.076249       0.327420      -1.490471
      -2.772903      -1.315060      -0.916534
      -4.319516      -0.404119       0.002417
      -4.585461       0.479963       0.280561
 Structure s000084
 Energy    1.4197265623281929     
 Current cartesian coordinates
      -2.532521      -0.159725      -0.031884
      -3.740910      -0.042984      -0.665546
      -3.896597       0.852219      -0.987946
      -1.724808       0.928031       0.082368
      -2.158680      -1.368417       0.485472
      -2.827590      -2.047921       0.343290
      -0.442893       0.807996       0.700499
      -0.503942       0.129323       1.554791
      -0.185957       1.801365       1.072220
       0.604103       0.328158      -0.285334
       0.306119      -0.650879      -0.673197
       0.637139       1.020323      -1.132213
       1.979792       0.234492       0.364959
       2.272076       1.208688       0.768644
       1.943776      -0.468291       1.205165
       3.036561      -0.226847      -0.621769
       2.754325      -1.197094      -1.046576
       3.116593       0.484586      -1.446121
       4.334557      -0.299236      -0.043404
       4.300006      -0.935650       0.680109
 Structure s000085
 Energy    1.4387840106521679     
 Current cartesian coordinates
      -2.453653       0.317852      -0.008973
      -3.060987       1.510660       0.279943
      -2.465956       2.121888       0.729320
      -1.155932       0.117307       0.341869
      -3.159972      -0.661670      -0.648399
      -4.065218      -0.391499      -0.840962
      -0.529020      -1.133104       0.043099
      -0.583468      -1.317006      -1.033681
      -1.065716      -1.936224       0.553465
       0.913135      -1.086561       0.498234
       0.940326      -0.897345       1.575938
       1.345937      -2.078400       0.334815
       1.737194      -0.037342      -0.239104
       1.701608      -0.227141      -1.316657
       1.309128       0.955365      -0.067661
       3.184384      -0.040163       0.216633
       3.237025       0.131388       1.298213
       3.641743      -1.010878       0.014016
       3.981553       0.915764      -0.473696
       3.601402       1.787125      -0.312843
 Structure s000086
 Energy    1.4997402349351903     
 Current cartesian coordinates
       2.202645      -0.333989       0.043275
       2.855560      -1.527608      -0.113745
       2.584877      -1.986164      -0.917510
       1.299635       0.066939      -0.890630
       2.476329       0.442867       1.134108
       3.140922       0.044084       1.707420
       0.579163       1.289104      -0.712973
       0.263037       1.602900      -1.709485
       1.244855       2.053477      -0.307638
      -0.627028       1.101607       0.187199
      -0.286221       0.781289       1.176944
      -1.104481       2.078612       0.313715
      -1.635635       0.103206      -0.369508
      -1.979436       0.432005      -1.355375
      -1.156437      -0.872562      -0.499668
      -2.834843      -0.051903       0.546931
      -2.505960      -0.366659       1.544302
      -3.352168       0.903565       0.656491
      -3.803701      -0.961502       0.037183
      -3.374744      -1.818258      -0.070783
 Structure s000087
 Energy    1.2853932006719062     
 Current cartesian coordinates
      -2.011936      -0.391829      -0.020926
      -2.740841      -1.206931      -0.846803
      -2.808979      -0.849446      -1.739604
      -1.508544       0.771986      -0.509149
      -1.818466      -0.761347       1.280764
      -2.236516      -1.606215       1.482593
      -0.674732       1.618305       0.283836
      -0.810911       1.390468       1.343264
      -1.006888       2.642119       0.106532
       0.780474       1.462156      -0.112641
       0.886178       1.703501      -1.175034
       1.359533       2.204993       0.445182
       1.331541       0.067741       0.162760
       1.229983      -0.171657       1.225514
       0.755902      -0.679353      -0.396017
       2.791632      -0.043220      -0.236020
       2.910386       0.207870      -1.296546
       3.393150       0.663157       0.339843
       3.340650      -1.328654       0.031542
       2.831959      -1.976610      -0.469539
 Structure s000088
 Energy    1.4469755131515867     
 Current cartesian coordinates
      -2.457737       0.315089       0.011160
      -3.071314       1.503388      -0.283147
      -2.481310       2.113154      -0.741105
      -1.161580       0.116669      -0.346320
      -3.156401      -0.661886       0.662878
      -4.061416      -0.393449       0.858913
      -0.527089      -1.128095      -0.040184
      -1.062738      -1.938150      -0.540581
      -0.574854      -1.302901       1.038480
       0.912414      -1.078786      -0.503241
       1.350875      -2.066884      -0.332791
       0.933384      -0.899443      -1.582850
       1.734433      -0.016677       0.217888
       1.305146       0.972970       0.043658
       1.702309      -0.202348       1.298108
       3.179754      -0.017972      -0.244101
       3.626386      -1.005457      -0.078622
       3.232354       0.192652      -1.314323
       3.962169       0.988957       0.388416
       3.938488       0.826564       1.338524
 Structure s000089
 Energy    1.2742680936245125     
 Current cartesian coordinates
       2.012914      -0.394017      -0.027277
       2.744897      -1.187163      -0.871568
       2.818645      -0.804872      -1.753584
       1.516772       0.785327      -0.484685
       1.810132      -0.800289       1.262090
       2.223061      -1.652757       1.441276
       0.676159       1.608238       0.325353
       1.008914       2.636882       0.179926
       0.804342       1.350597       1.378983
      -0.775828       1.462565      -0.086561
      -1.359888       2.187445       0.489253
      -0.874246       1.735925      -1.141965
      -1.326262       0.059060       0.139319
      -0.748624      -0.673888      -0.432363
      -1.232833      -0.206583       1.198431
      -2.782743      -0.041681      -0.275011
      -3.382641       0.686409       0.283426
      -2.887863       0.189214      -1.337112
      -3.314514      -1.351015      -0.107583
      -3.239686      -1.582253       0.825472
 Structure s000090
 Energy    1.5064959968308245     
 Current cartesian coordinates
      -2.215675      -0.328839       0.039981
      -2.875947      -1.519858      -0.105540
      -2.598418      -1.993909      -0.897913
      -1.299767       0.050871      -0.890197
      -2.495435       0.467241       1.115359
      -3.168501       0.081906       1.687983
      -0.571896       1.270036      -0.723254
      -1.234690       2.044096      -0.331851
      -0.247261       1.569157      -1.721606
       0.627501       1.085778       0.186535
       1.109558       2.061497       0.304829
       0.279147       0.778510       1.177910
       1.632718       0.073801      -0.351483
       1.156100      -0.902240      -0.473255
       1.978759       0.394491      -1.341225
       2.828876      -0.071837       0.570727
       3.315614       0.900416       0.711288
       2.505558      -0.423803       1.552649
       3.770867      -1.031891       0.105016
       4.081574      -0.743498      -0.760964
 Structure s000091
 Energy    2.1857500164504118     
 Current cartesian coordinates
       2.596041       0.164299      -0.027806
       3.832853      -0.375803      -0.258698
       3.787873      -1.321038      -0.443465
       1.492835      -0.628869      -0.075162
       2.482333       1.497378       0.249445
       3.337247       1.943095       0.253056
       0.202981      -0.059800       0.162215
       0.023280       0.732089      -0.568329
       0.178261       0.387399       1.160726
      -0.835296      -1.157938       0.052709
      -0.844020      -1.541498      -0.972091
      -0.530636      -1.981382       0.703342
      -2.236508      -0.695154       0.447191
      -2.922690      -1.544280       0.397086
      -2.231053      -0.344983       1.485701
      -2.781660       0.406627      -0.446349
      -2.185133       1.319625      -0.350897
      -2.743476       0.092794      -1.492113
      -4.149823       0.692661      -0.174217
      -4.212536       0.991338       0.740464
 Structure s000092
 Energy    2.1475472685441104     
 Current cartesian coordinates
       2.501341       0.029348      -0.094513
       3.768054      -0.373026       0.235394
       3.817995      -1.323006       0.392305
       1.502081      -0.889329      -0.173430
       2.260926       1.350516      -0.350022
       3.057206       1.887700      -0.267654
       0.168768      -0.473642      -0.475369
      -0.323952      -1.342286      -0.912460
       0.186419       0.322659      -1.224567
      -0.550575      -0.005211       0.777499
      -0.633195      -0.843689       1.475755
       0.063983       0.759759       1.259420
      -1.935100       0.572591       0.489026
      -2.374493       0.938365       1.420493
      -1.842087       1.432545      -0.184157
      -2.893397      -0.435895      -0.122672
      -2.543497      -0.761755      -1.107630
      -2.961842      -1.320582       0.514724
      -4.218494       0.075038      -0.225348
      -4.191948       0.850894      -0.797313
 Structure s000094
 Energy    2.5278183500494671     
 Current cartesian coordinates
      -2.064987      -0.323603      -0.024261
      -2.576741      -1.484470      -0.539701
      -2.010231      -1.857977      -1.224695
      -0.887361       0.162375      -0.497702
      -2.744373       0.334984       0.961544
      -3.560110      -0.116772       1.206538
      -0.346630       1.372208       0.042904
      -0.323123       1.308014       1.134887
      -1.000788       2.202660      -0.233381
       1.046703       1.597034      -0.508832
       1.017588       1.451146      -1.593136
       1.303496       2.645394      -0.337111
       2.135406       0.723604       0.113440
       3.099202       0.987018      -0.331426
       2.206238       0.943727       1.185056
       1.932078      -0.771919      -0.067529
       1.044771      -1.114174       0.471467
       1.789804      -1.010499      -1.123662
       3.075156      -1.514812       0.350926
       3.219300      -1.330693       1.286330
 Structure s000095
 Energy    2.3957509233990866     
 Current cartesian coordinates
       1.868475      -0.408996      -0.032386
       2.262373      -1.719289      -0.092562
       1.775644      -2.213182      -0.762532
       0.907316       0.041683      -0.881527
       2.455700       0.429332       0.873410
       3.124448      -0.018982       1.403780
       0.413690       1.379187      -0.768050
      -0.059230       1.610506      -1.724648
       1.252067       2.064647      -0.627179
      -0.583766       1.533679       0.365597
      -0.116051       1.196277       1.296155
      -0.775404       2.604249       0.480743
      -1.918014       0.817038       0.161569
      -2.590687       1.089615       0.979817
      -2.384403       1.166812      -0.766701
      -1.825934      -0.701373       0.133215
      -1.297274      -1.047732      -0.757417
      -1.275358      -1.059632       1.006959
      -3.113052      -1.311226       0.207256
      -3.610683      -1.042776      -0.573656
 Structure s000096
 Energy    2.5716768365792486     
 Current cartesian coordinates
       1.890989       0.253946      -0.027599
       2.516556       1.205522      -0.788905
       2.230464       1.178418      -1.709248
       0.991057      -0.580718      -0.609359
       2.178966       0.167931       1.305806
       2.822539       0.831111       1.580689
       0.299113      -1.581763       0.142468
       0.337161      -1.344687       1.208656
       0.815762      -2.531283      -0.014450
      -1.137162      -1.682222      -0.333784
      -1.137132      -1.695237      -1.428008
      -1.529978      -2.647765      -0.005154
      -2.062716      -0.580625       0.181952
      -3.063462      -0.734970      -0.231268
      -2.149541      -0.661759       1.271671
      -1.627941       0.833528      -0.168742
      -0.702790       1.098876       0.352515
      -1.442805       0.922748      -1.241066
      -2.640952       1.788752       0.135311
      -2.827954       1.729410       1.079469
 Structure s000097
 Energy    2.0026428902775417     
 Current cartesian coordinates
       2.161133      -0.299955      -0.032068
       2.830483      -1.246757      -0.760369
       2.373582      -1.464601      -1.580968
       0.992409       0.212222      -0.500759
       2.675420       0.122020       1.161424
       3.504595      -0.319655       1.378001
       0.299528       1.204106       0.260861
       0.925531       2.095323       0.349290
       0.116327       0.825425       1.269183
      -0.999089       1.550489      -0.440328
      -1.514677       2.295975       0.172926
      -0.766692       2.027680      -1.395865
      -1.919563       0.355619      -0.684609
      -2.830193       0.701292      -1.180836
      -1.431341      -0.353337      -1.360526
      -2.317025      -0.368433       0.589860
      -1.441972      -0.814835       1.073701
      -2.766166       0.332150       1.297923
      -3.301891      -1.370779       0.355408
      -2.929131      -2.009979      -0.262834
 Structure s000098
 Energy    1.3632990705451637     
 Current cartesian coordinates
      -1.699396      -0.435935      -0.054405
      -2.717255      -1.010466       0.659360
      -3.213910      -0.360567       1.169852
      -1.506259       0.906702       0.017107
      -0.900395      -1.229328      -0.833008
      -1.171968      -2.154252      -0.803417
      -0.431764       1.544787      -0.676284
      -0.815504       2.503450      -1.027260
      -0.152055       0.952910      -1.549518
       0.752669       1.772659       0.248713
       1.499048       2.355971      -0.300808
       0.418776       2.390618       1.085982
       1.384658       0.485929       0.776590
       2.062543       0.717231       1.601924
       0.607721      -0.167831       1.188376
       2.155205      -0.270675      -0.292772
       1.554770      -0.376780      -1.200092
       3.063032       0.277120      -0.554474
       2.584750      -1.551820       0.156030
       1.793183      -2.075092       0.328062
 Structure s000099
 Energy    2.0598510032765724     
 Current cartesian coordinates
      -2.090245       0.359204       0.033930
      -2.678184       1.583383      -0.143056
      -2.169066       2.292855       0.265643
      -0.927064       0.266552       0.731544
      -2.688391      -0.755049      -0.484699
      -3.509962      -0.546422      -0.943961
      -0.273113      -0.996003       0.876544
      -1.012875      -1.777286       1.062528
       0.355353      -0.911724       1.763653
       0.554835      -1.344186      -0.349714
       1.089491      -2.274249      -0.131705
      -0.120407      -1.551601      -1.183785
       1.548829      -0.259993      -0.763235
       2.099729      -0.596974      -1.645183
       1.007646       0.648032      -1.048790
       2.551995       0.082600       0.324034
       2.049214       0.511494       1.196917
       3.074524      -0.819189       0.652062
       3.563712       0.973504      -0.136565
       3.131716       1.787409      -0.420590
 Structure s000100
 Energy    2.0242549277267190     
 Current cartesian coordinates
      -2.593940       0.159592      -0.031349
      -3.827649      -0.377483      -0.284700
      -3.780032      -1.319712      -0.483589
      -1.489700      -0.632286      -0.078157
      -2.484135       1.488312       0.267361
      -3.339151       1.933845       0.267405
      -0.203256      -0.066052       0.182129
      -0.185870       0.354476       1.192335
      -0.021046       0.745838      -0.525808
       0.840220      -1.156321       0.048978
       0.542206      -1.995726       0.681960
       0.850428      -1.517074      -0.984026
       2.236684      -0.687907       0.452408
       2.239466      -0.369809       1.499400
       2.929120      -1.531892       0.370610
       2.760194       0.447216      -0.412270
       2.670741       0.180370      -1.472607
       2.183942       1.359279      -0.250602
       4.105300       0.789042      -0.097748
       4.646313       0.000148      -0.219838
 Structure s000101
 Energy    1.9765416534053304     
 Current cartesian coordinates
       2.389306       0.222707      -0.035522
       3.721952       0.030346       0.214245
       3.989544      -0.885036       0.072641
       1.622144      -0.824494      -0.439833
       1.850069       1.469510       0.116987
       2.506226       2.118162       0.396375
       0.222535      -0.642678      -0.662780
      -0.082098      -1.416714      -1.370303
       0.051918       0.330489      -1.126931
      -0.554748      -0.782472       0.633687
      -0.267169      -1.726252       1.103765
      -0.261493       0.023195       1.314052
      -2.067313      -0.760326       0.422313
      -2.367862      -1.580260      -0.237197
      -2.560656      -0.924998       1.385685
      -2.571204       0.552730      -0.154678
      -2.192236       1.391547       0.442348
      -2.221347       0.690312      -1.178745
      -3.991462       0.598550      -0.230795
      -4.338608       0.471197       0.659837
 Structure s000102
 Energy    1.9900123891149122     
 Current cartesian coordinates
      -2.504165       0.019527      -0.088055
      -3.764385      -0.380623       0.268244
      -3.803946      -1.323545       0.465502
      -1.496476      -0.892106      -0.136040
      -2.278464       1.330937      -0.400491
      -3.079001       1.863947      -0.333861
      -0.169359      -0.476375      -0.463394
      -0.199111       0.290688      -1.242096
       0.329017      -1.356499      -0.870685
       0.555222       0.044262       0.765290
      -0.055839       0.829164       1.218634
       0.641576      -0.765004       1.496749
       1.937875       0.606303       0.440834
       1.848071       1.445186      -0.256133
       2.385156       0.997735       1.360207
       2.881506      -0.429539      -0.148237
       2.906071      -1.319168       0.493189
       2.548278      -0.744416      -1.138262
       4.195397       0.083448      -0.336734
       4.520506       0.383126       0.520264
 Structure s000103
 Energy    1.8430504088387574     
 Current cartesian coordinates
      -2.171865      -0.297393      -0.037715
      -2.848174      -1.227251      -0.781182
      -2.392432      -1.435850      -1.604837
      -1.000322       0.215203      -0.498950
      -2.682236       0.107854       1.163286
      -3.513815      -0.332351       1.373535
      -0.298368       1.186369       0.280737
      -0.109075       0.782844       1.278535
      -0.920089       2.077557       0.395205
       0.996959       1.543474      -0.420727
       0.761228       2.035924      -1.367615
       1.516063       2.278269       0.202310
       1.911297       0.348617      -0.685370
       1.427390      -0.349877      -1.372293
       2.822949       0.705766      -1.175836
       2.303479      -0.394044       0.580163
       2.710740       0.308329       1.318037
       1.436658      -0.880514       1.030273
       3.234445      -1.440775       0.326271
       4.009813      -1.049875      -0.092961
 Structure s000104
 Energy    1.8958722339081866     
 Current cartesian coordinates
       2.097737       0.355640       0.025735
       2.693033       1.573430      -0.169436
       2.185953       2.292411       0.224989
       0.933029       0.280678       0.722890
       2.690269      -0.770194      -0.474112
       3.513569      -0.573500      -0.935542
       0.270882      -0.975226       0.886032
      -0.359335      -0.872974       1.770293
       1.004920      -1.758397       1.085956
      -0.558157      -1.336207      -0.335493
       0.114915      -1.555708      -1.168163
      -1.095849      -2.261524      -0.105385
      -1.547417      -0.250775      -0.756196
      -1.010113       0.648972      -1.067246
      -2.110659      -0.606145      -1.625439
      -2.531495       0.116285       0.340657
      -3.017601      -0.787991       0.727510
      -2.020544       0.599669       1.174669
      -3.507853       1.053954      -0.099760
      -3.964645       0.669578      -0.856978
 Structure s000105
 Energy    1.5691339452124793     
 Current cartesian coordinates
       1.775902      -0.437687      -0.035644
       2.744592      -0.993342       0.757910
       3.148477      -0.343691       1.344752
       1.514324       0.891916       0.060532
       1.099427      -1.231126      -0.919954
       1.384471      -2.150997      -0.874753
       0.454300       1.500682      -0.678879
       0.197560       0.882378      -1.541161
       0.836333       2.453610      -1.047542
      -0.750358       1.740089       0.214741
      -0.432737       2.361727       1.055656
      -1.480562       2.323450      -0.355534
      -1.406210       0.463292       0.737556
      -0.661581      -0.184144       1.212367
      -2.132437       0.728315       1.513084
      -2.126136      -0.317956      -0.348267
      -2.869201       0.325136      -0.835246
      -1.423624      -0.657990      -1.109076
      -2.747182      -1.496654       0.153934
      -3.365070      -1.232357       0.845381
 Structure s000106
 Energy    2.3435415470929919     
 Current cartesian coordinates
      -2.072220      -0.335069       0.025480
      -2.559015      -1.525399       0.495895
      -1.961964      -1.935860       1.132051
      -0.875508       0.128488       0.473261
      -2.795336       0.375919      -0.890261
      -3.620563      -0.064090      -1.124569
      -0.361926       1.368150      -0.024611
      -1.021160       2.177318       0.298649
      -0.358311       1.349845      -1.118579
       1.038595       1.589887       0.508775
       1.285900       2.642748       0.350978
       1.029686       1.424667       1.590707
       2.118525       0.733113      -0.150276
       2.154711       0.947019      -1.223107
       3.090909       1.020346       0.265134
       1.947056      -0.764501       0.046883
       1.805884      -0.991837       1.110069
       1.071717      -1.132133      -0.487148
       3.052434      -1.496737      -0.475249
       3.850195      -1.180741      -0.035374
 Structure s000108
 Energy    2.1326878554430788     
 Current cartesian coordinates
      -1.855179      -0.409854      -0.024814
      -2.241551      -1.721704      -0.097234
      -1.761845      -2.203249      -0.781138
      -0.910902       0.059440      -0.882872
      -2.433073       0.411742       0.902082
      -3.090598      -0.048233       1.436482
      -0.422988       1.397929      -0.756380
      -1.262422       2.077042      -0.592825
       0.035051       1.645954      -1.715972
       0.590406       1.538235       0.364657
       0.790219       2.606515       0.486512
       0.134360       1.194648       1.298676
       1.914995       0.813761       0.130504
       2.374477       1.165718      -0.798453
       2.599271       1.078080       0.944508
       1.807067      -0.703467       0.089947
       1.226461      -1.060588       0.950299
       1.298693      -1.037840      -0.812760
       3.088311      -1.325819       0.064304
       3.573073      -1.036795       0.846139
 Structure s000109
 Energy    1.5476022288862783     
 Current cartesian coordinates
       2.679904      -0.116200       0.031462
       3.681043      -1.043493      -0.082998
       3.340424      -1.923094      -0.282684
       1.385406      -0.494889      -0.137599
       2.993086       1.183343       0.315074
       3.943187       1.316922       0.409838
       0.343064       0.475587      -0.016379
       0.505743       1.276680      -0.743008
       0.371554       0.916787       0.984122
      -0.990180      -0.196417      -0.258646
      -0.989039      -0.644504      -1.257280
      -1.118536      -1.006734       0.463038
      -2.141760       0.794737      -0.141769
      -2.134494       1.262049       0.850092
      -2.015109       1.601826      -0.870727
      -3.499415       0.156375      -0.376431
      -4.280075       0.923986      -0.370097
      -3.520592      -0.332915      -1.352585
      -3.804503      -0.861813       0.571138
      -3.813095      -0.456882       1.446414
 Structure s000110
 Energy    1.5067708457554372     
 Current cartesian coordinates
       2.355216      -0.206424      -0.013535
       3.521743      -0.404123      -0.703506
       3.717870       0.326394      -1.301318
       1.638610       0.930942      -0.215780
       1.933744      -1.153337       0.877732
       2.539787      -1.901433       0.926800
       0.396982       1.127219       0.463361
       0.241924       2.206446       0.514170
       0.468276       0.745594       1.484999
      -0.749448       0.463058      -0.273013
      -0.797996       0.862115      -1.291150
      -0.552163      -0.609195      -0.349394
      -2.077465       0.699322       0.436463
      -2.029067       0.308851       1.459881
      -2.270279       1.774061       0.518507
      -3.254888       0.062293      -0.280370
      -4.189266       0.330172       0.223616
      -3.312699       0.429339      -1.307306
      -3.141150      -1.353371      -0.383536
      -3.107128      -1.712463       0.510943
 Structure s000111
 Energy    1.5006043148216568     
 Current cartesian coordinates
       2.431893       0.003196       0.147143
       3.544786       0.597726       0.679971
       3.585012       1.539470       0.477350
       1.553348       0.746327      -0.576533
       2.225661      -1.333839       0.343372
       2.928871      -1.737488       0.864832
       0.366145       0.146758      -1.098491
       0.586168      -0.863270      -1.453290
       0.068702       0.751103      -1.957465
      -0.742735       0.119458      -0.065425
      -0.413415      -0.466925       0.798510
      -0.930971       1.138543       0.281098
      -2.020535      -0.483014      -0.637136
      -2.339716       0.085249      -1.518921
      -1.831204      -1.507307      -0.974433
      -3.159965      -0.519457       0.366032
      -4.021827      -1.039169      -0.065076
      -2.854861      -1.065467       1.261304
      -3.543020       0.775752       0.817029
      -3.839893       1.279084       0.049784
 Structure s000112
 Energy    1.3842076704251658     
 Current cartesian coordinates
      -2.506487       0.150252      -0.028213
      -3.297063       1.266459       0.040600
      -2.802236       2.045017       0.320903
      -1.186701       0.236485       0.283665
      -3.054725      -1.041726      -0.410586
      -3.996035      -0.964195      -0.604047
      -0.363851      -0.931822       0.211363
      -0.404868      -1.339714      -0.802880
      -0.751086      -1.688247       0.897999
       1.057298      -0.561736       0.573647
       1.073389      -0.154657       1.590098
       1.650395      -1.479711       0.584796
       1.675164       0.441269      -0.392826
       1.638893       0.041378      -1.413790
       1.090550       1.365270      -0.394221
       3.111917       0.787853      -0.046378
       3.481632       1.572019      -0.715204
       3.170741       1.167772       0.976047
       3.980313      -0.340843      -0.087228
       3.963292      -0.692579      -0.985081
 Structure s000113
 Energy    1.4441253672740766     
 Current cartesian coordinates
       2.263060      -0.132083       0.097004
       3.137614      -1.186250       0.078603
       2.987358      -1.768149      -0.675310
       1.336265      -0.009615      -0.889728
       2.342903       0.788258       1.104611
       3.049577       0.584077       1.727756
       0.383307       1.056662      -0.850908
       0.060123       1.211919      -1.882105
       0.868000       1.970617      -0.502387
      -0.804436       0.713167       0.026566
      -0.457793       0.555710       1.053489
      -1.471709       1.579117       0.042524
      -1.563664      -0.516487      -0.456594
      -1.899885      -0.361862      -1.489208
      -0.899052      -1.385006      -0.467633
      -2.763793      -0.848953       0.411558
      -3.224721      -1.783248       0.074592
      -2.450477      -0.987489       1.448763
      -3.733880       0.193993       0.439417
      -4.048417       0.327315      -0.462463
 Structure s000114
 Energy    1.2485822677045439     
 Current cartesian coordinates
      -2.131608      -0.207147       0.017506
      -3.057121      -0.803885      -0.798318
      -3.113859      -0.370895      -1.657846
      -1.445770       0.875391      -0.433163
      -1.928422      -0.707482       1.273336
      -2.489068      -1.470854       1.452810
      -0.407743       1.479849       0.341191
      -0.525002       1.213338       1.394055
      -0.533243       2.559129       0.244144
       0.957643       1.060364      -0.166497
       1.051300       1.348636      -1.218811
       1.710099       1.624959       0.390456
       1.219911      -0.433444      -0.018676
       1.115060      -0.727377       1.032305
       0.475543      -1.005859      -0.582050
       2.594928      -0.841722      -0.516977
       2.704100      -1.930151      -0.470098
       2.722514      -0.538834      -1.558623
       3.652791      -0.211618       0.199149
       3.580326      -0.475893       1.123851
 Structure s000115
 Energy    1.5470738662957724     
 Current cartesian coordinates
      -2.400800       0.280929       0.007475
      -3.018604       1.501783       0.067388
      -2.402111       2.228425      -0.079156
      -1.065605       0.210067      -0.234995
      -3.135645      -0.856243       0.193076
      -4.066095      -0.665609       0.358641
      -0.425215      -1.067780      -0.303599
      -0.839680      -1.631995      -1.142510
      -0.629579      -1.624794       0.615314
       1.063815      -0.866449      -0.481698
       1.520034      -1.850618      -0.628968
       1.239263      -0.290032      -1.393697
       1.717066      -0.176433       0.709644
       1.245659       0.796685       0.882939
       1.554512      -0.772716       1.613937
       3.212134       0.021777       0.533798
       3.648270       0.427631       1.452561
       3.698200      -0.934744       0.328922
       3.532907       0.860200      -0.572543
       3.124311       1.719975      -0.417638
 Structure s000116
 Energy    1.4033699127496646     
 Current cartesian coordinates
       2.033171      -0.281281      -0.031749
       2.744886      -1.284190      -0.636658
       2.630988      -1.281227      -1.594026
       1.300079       0.569305      -0.796094
       2.086887      -0.151760       1.328088
       2.650127      -0.821469       1.732508
       0.474743       1.579876      -0.212890
       0.622151       2.484517      -0.804545
       0.799480       1.781484       0.810414
      -0.983282       1.164217      -0.240973
      -1.580843       2.013661       0.105938
      -1.275588       0.965138      -1.275297
      -1.278240      -0.051862       0.628716
      -0.662791      -0.902903       0.313846
      -1.010469       0.162620       1.668307
      -2.738227      -0.468687       0.586984
      -2.918137      -1.278012       1.302196
      -3.377864       0.371355       0.866612
      -3.165166      -0.860530      -0.714272
      -2.626367      -1.612629      -0.986737
 Structure s000117
 Energy    1.6027646625276453     
 Current cartesian coordinates
      -2.083492      -0.263115      -0.057800
      -2.817225      -1.131219      -0.822386
      -2.667570      -0.998616      -1.765545
      -1.274601       0.646200      -0.663094
      -2.184369      -0.318713       1.304328
      -2.799720      -1.001289       1.595531
      -0.467733       1.527274       0.123566
      -1.029527       1.856747       0.999679
      -0.269719       2.398407      -0.504092
       0.833434       0.868680       0.539925
       1.375778       1.571764       1.180835
       0.609092      -0.012067       1.147591
       1.709489       0.480611      -0.645112
       1.158498      -0.187860      -1.315272
       1.960612       1.374544      -1.225924
       3.003568      -0.195871      -0.228940
       3.640405      -0.360158      -1.104403
       3.554248       0.438911       0.468864
       2.788261      -1.425249       0.457986
       2.316279      -2.017127      -0.139576
 Structure s000118
 Energy    2.0032634966786156     
 Current cartesian coordinates
      -2.447553       0.106091       0.058214
      -3.628115      -0.404447       0.528324
      -3.518843      -1.286728       0.901475
      -1.308184      -0.629000       0.153834
      -2.427255       1.351211      -0.504385
      -3.299012       1.762923      -0.509731
      -0.078171      -0.093209      -0.341070
       0.127332       0.853465       0.163714
      -0.172907       0.107276      -1.412909
       1.024882      -1.098650      -0.086544
       1.148395      -1.224648       0.991971
       0.712307      -2.064337      -0.491939
       2.351775      -0.692341      -0.724398
       3.100921      -1.461425      -0.510901
       2.245192      -0.651615      -1.813292
       2.884364       0.653961      -0.257945
       3.850105       0.850660      -0.735257
       2.208975       1.461133      -0.546502
       3.006566       0.741094       1.157690
       3.594099       0.033409       1.448333
 Structure s000119
 Energy    1.9718980867956524     
 Current cartesian coordinates
      -2.384154      -0.079024       0.046365
      -3.561554      -0.676562      -0.317866
      -3.472956      -1.633195      -0.398753
      -1.278799      -0.842109       0.255534
      -2.340994       1.278163       0.204484
      -3.195213       1.691237       0.034059
      -0.032617      -0.224764       0.585419
       0.545461      -0.981576       1.116399
      -0.200830       0.615636       1.264702
       0.693262       0.236731      -0.664774
       0.917186      -0.634809      -1.284927
       0.020966       0.880740      -1.238174
       1.976088       1.005142      -0.353184
       2.444137       1.316271      -1.292611
       1.737471       1.920932       0.197437
       2.991330       0.220634       0.463979
       3.890915       0.827606       0.610093
       2.596328      -0.017265       1.453016
       3.329764      -1.029644      -0.126418
       3.681587      -0.855705      -1.007581
 Structure s000120
 Energy    2.1663650084325452     
 Current cartesian coordinates
      -2.245203       0.197058      -0.037326
      -3.561641       0.038393       0.307901
      -3.820066      -0.890087       0.332534
      -1.486791      -0.898175      -0.305064
      -1.720291       1.456266      -0.115619
      -2.371575       2.135308       0.094092
      -0.098979      -0.769787      -0.621965
       0.065233       0.153950      -1.179692
       0.147469      -1.611365      -1.273342
       0.748394      -0.815409       0.636509
       0.565990       0.087703       1.225092
       0.418418      -1.667723       1.236246
       2.239761      -0.963211       0.340916
       2.786291      -1.051400       1.285576
       2.415747      -1.892908      -0.210264
       2.842318       0.177243      -0.464567
       3.904542      -0.022658      -0.640848
       2.361268       0.263642      -1.440330
       2.677623       1.445392       0.160531
       3.092532       1.402239       1.030226
 Structure s000121
 Energy    3.0459104882675367     
 Current cartesian coordinates
       2.111012       0.331404      -0.018941
       2.551961       1.627980      -0.022523
       1.836547       2.254791      -0.180540
       0.793688       0.064846      -0.221491
       3.001894      -0.683676       0.188418
       3.900338      -0.359158       0.318801
       0.339482      -1.292119      -0.229244
       0.617236      -1.768464       0.715435
       0.836454      -1.831305      -1.039692
      -1.162528      -1.336184      -0.413056
      -1.428119      -0.875818      -1.368936
      -1.435341      -2.392393      -0.483608
      -1.951386      -0.673026       0.719171
      -2.931675      -1.152137       0.815238
      -1.436513      -0.829989       1.673204
      -2.181211       0.819390       0.533641
      -2.650185       1.234476       1.432278
      -1.236685       1.337028       0.373150
      -2.980070       1.108695      -0.610886
      -3.833043       0.674817      -0.491842
 Structure s000122
 Energy    1.9753299335353109     
 Current cartesian coordinates
      -1.566481      -0.030788      -0.080055
      -2.339833       1.032284      -0.467604
      -2.054294       1.389537      -1.315660
      -0.653052      -0.546670      -0.946695
      -1.798811      -0.619119       1.133944
      -2.481018      -0.154922       1.631619
       0.215671      -1.607682      -0.546441
       0.719152      -1.940894      -1.456766
      -0.382282      -2.440587      -0.167066
       1.237241      -1.190254       0.496537
       0.709682      -0.837916       1.385163
       1.781172      -2.093233       0.789239
       2.246441      -0.138178       0.038198
       2.954437       0.038537       0.854931
       2.831090      -0.518299      -0.806006
       1.637239       1.195248      -0.376338
       2.434658       1.932939      -0.517312
       1.100942       1.097815      -1.318707
       0.678747       1.682553       0.558551
       1.102903       1.733774       1.423531
 Structure s000123
 Energy    2.9209063028813507     
 Current cartesian coordinates
       1.765818       0.264264      -0.051630
       2.342791       1.418133      -0.513358
       2.113174       1.595134      -1.432963
       0.982853      -0.466842      -0.886646
       1.992733      -0.124420       1.239326
       2.570542       0.490620       1.705554
       0.317053      -1.655122      -0.452860
       0.776330      -2.020036       0.468548
       0.472345      -2.403214      -1.232111
      -1.166703      -1.419963      -0.243531
      -1.621928      -1.093879      -1.183035
      -1.604236      -2.392070      -0.000846
      -1.487154      -0.412118       0.864989
      -2.438603      -0.673838       1.339534
      -0.725547      -0.465046       1.649792
      -1.596106       1.029256       0.388999
      -1.705618       1.695827       1.250967
      -0.703903       1.335371      -0.158387
      -2.677486       1.220622      -0.518442
      -3.491310       0.977562      -0.061520
 Structure s000124
 Energy    1.6293697891128145     
 Current cartesian coordinates
      -2.180940       0.015062      -0.145378
      -3.072866      -0.807615      -0.780535
      -2.741662      -1.709476      -0.860936
      -0.991421      -0.481677       0.284950
      -2.497644       1.329817       0.050375
      -3.366935       1.551985      -0.302322
      -0.063912       0.380223       0.951182
      -0.521350       0.766899       1.864976
       0.165718       1.232586       0.306891
       1.189246      -0.400601       1.285401
       1.881281       0.287669       1.777376
       0.941344      -1.179464       2.011460
       1.862574      -1.039363       0.071747
       2.778457      -1.544071       0.396805
       1.213210      -1.809141      -0.353793
       2.205615      -0.057960      -1.035260
       2.708013      -0.586332      -1.852298
       1.301929       0.394116      -1.448391
       3.007227       1.029641      -0.584078
       3.821190       0.664795      -0.216996
 Structure s000125
 Energy    1.3698471269468417     
 Current cartesian coordinates
      -1.917569      -0.264453      -0.074499
      -3.077289      -0.474664       0.624000
      -3.415716       0.338061       1.017030
      -1.399613       0.988799      -0.148496
      -1.309053      -1.322174      -0.691973
      -1.790818      -2.146529      -0.558152
      -0.158066       1.249447      -0.807396
      -0.289255       2.178253      -1.364056
       0.057268       0.454016      -1.523680
       0.963630       1.406481       0.202953
       1.859112       1.729562      -0.335128
       0.694320       2.211416       0.891885
       1.270422       0.133883       0.990104
       1.939490       0.374603       1.823117
       0.355304      -0.264037       1.441102
       1.914948      -0.962326       0.156999
       2.018731      -1.870960       0.759610
       1.295608      -1.210104      -0.705226
       3.180710      -0.575379      -0.371236
       3.760167      -0.369584       0.371671
 Structure s000126
 Energy    1.6927663958780483     
 Current cartesian coordinates
       2.128476      -0.176031       0.085241
       2.959263      -1.240642      -0.144609
       2.561962      -2.075418       0.129062
       0.909618      -0.384367       0.649416
       2.542890       1.083458      -0.247423
       3.428895       1.086277      -0.627362
       0.009551       0.709580       0.845432
       0.561200       1.585033       1.193830
      -0.671333       0.403400       1.640521
      -0.755981       1.041982      -0.422408
      -1.476543       1.825348      -0.172638
      -0.065279       1.464596      -1.156890
      -1.477010      -0.156366      -1.038936
      -2.047948       0.180193      -1.910566
      -0.747549      -0.884646      -1.404601
      -2.412321      -0.875770      -0.081871
      -2.911257      -1.699343      -0.603327
      -1.855376      -1.308370       0.751084
      -3.376472      -0.009344       0.508286
      -3.886975       0.393690      -0.203979
 Structure s000127
 Energy    2.4306479538963122     
 Current cartesian coordinates
      -2.389528       0.111624      -0.020332
      -3.639121      -0.404860      -0.240960
      -3.612588      -1.350508      -0.426853
      -1.302710      -0.701626      -0.076594
      -2.251268       1.442913       0.256630
      -3.099006       1.901917       0.266808
       0.002010      -0.154959       0.147625
       0.041883       0.294199       1.144633
       0.196757       0.630468      -0.582864
       1.011045      -1.279524       0.031269
       0.678203      -2.098525       0.674985
       1.005088      -1.656500      -0.996248
       2.433275      -0.884437       0.422740
       2.462285      -0.572447       1.473563
       3.072555      -1.768159       0.344982
       3.053002       0.213071      -0.427139
       4.136998       0.231418      -0.274809
       2.870434       0.020087      -1.487091
       2.507806       1.504570      -0.168828
       2.681377       1.717054       0.755609
 Structure s000128
 Energy    2.4060408159541082     
 Current cartesian coordinates
       2.232286       0.178830      -0.008929
       3.573085      -0.100340       0.035885
       3.788881      -0.916271      -0.430065
       1.391835      -0.660679      -0.668085
       1.762611       1.306080       0.606287
       2.468358       1.811314       1.025726
      -0.015478      -0.398704      -0.687979
      -0.404831      -0.873327      -1.591197
      -0.191474       0.673411      -0.764813
      -0.679934      -0.983825       0.545629
      -0.352840      -2.023122       0.641019
      -0.317971      -0.448973       1.429676
      -2.206459      -0.942301       0.513922
      -2.581951      -1.524964      -0.335836
      -2.585824      -1.431234       1.415523
      -2.809631       0.451789       0.454344
      -3.871131       0.407285       0.718713
      -2.315564       1.108531       1.174558
      -2.654958       1.082675      -0.814644
      -3.108650       0.539557      -1.469702
 Structure s000129
 Energy    2.3530847039520268     
 Current cartesian coordinates
      -2.330342      -0.068621      -0.094220
      -3.594408      -0.339858       0.359568
      -3.605702      -1.079473       0.977888
      -1.284929      -0.822683       0.335177
      -2.142564       0.954048      -0.982443
      -2.969235       1.396181      -1.206987
       0.046291      -0.520340      -0.095269
       0.036566      -0.209052      -1.143173
       0.610473      -1.447894      -0.023197
       0.653926       0.562680       0.779654
      -0.040182       1.408019       0.801917
       0.734696       0.184862       1.803698
       2.019506       1.056843       0.306365
       1.933745       1.498376      -0.693779
       2.348693       1.859833       0.971786
       3.111146      -0.000500       0.280631
       4.090876       0.481335       0.198761
       3.101615      -0.576953       1.208847
       2.951957      -0.952617      -0.768227
       2.984506      -0.475354      -1.605547
 Structure s000130
 Energy    1.5906901343805586     
 Current cartesian coordinates
       1.977725      -0.109629       0.093074
       2.661699      -1.063955       0.791748
       2.114324      -1.504445       1.452443
       0.656670       0.108712       0.364893
       2.612085       0.617448      -0.869996
       3.541572       0.376180      -0.959169
      -0.069387       1.111852      -0.363315
      -0.294330       0.722380      -1.360751
       0.552838       1.999674      -0.481652
      -1.341597       1.456830       0.383747
      -1.083298       1.990120       1.302278
      -1.896081       2.156829      -0.248218
      -2.238931       0.262878       0.726538
      -1.808132      -0.314463       1.549988
      -3.196286       0.648404       1.084882
      -2.501524      -0.684554      -0.435486
      -3.409149      -1.261315      -0.246809
      -2.661165      -0.110466      -1.357085
      -1.455021      -1.632577      -0.638143
      -0.643751      -1.273808      -0.258203
 Structure s000131
 Energy    1.1543680664341505     
 Current cartesian coordinates
      -1.846051      -0.254634      -0.009118
      -2.464696      -1.382707      -0.468906
      -1.950019      -2.181898      -0.306244
      -0.634360      -0.352955       0.612297
      -2.444330       0.961498      -0.159920
      -3.298556       0.898003      -0.602898
       0.068544       0.827686       1.028592
       0.783144       0.494612       1.783616
      -0.627218       1.520071       1.504354
       0.784054       1.496508      -0.131529
       0.048860       1.982137      -0.777933
       1.408115       2.287269       0.295663
       1.655987       0.556086      -0.971006
       1.030773      -0.087535      -1.597787
       2.253955       1.165699      -1.652478
       2.594820      -0.329866      -0.161838
       3.428444      -0.654450      -0.787339
       3.015601       0.241633       0.675783
       1.978564      -1.518872       0.326446
       1.035307      -1.350555       0.446197
 Structure s000132
 Energy    1.2875857190783449E-002
 Current cartesian coordinates
       1.744791      -0.226867       0.004571
       2.922298      -0.380701       0.681551
       3.313529       0.464855       0.930470
       1.258029       1.013096      -0.239001
       1.081699      -1.354787      -0.420401
       1.558549      -2.162294      -0.190810
       0.025406       1.226089      -0.935092
      -0.205172       0.363539      -1.559513
       0.187516       2.084809      -1.587894
      -1.100250       1.533457       0.039648
      -0.814620       2.428463       0.598952
      -1.987350       1.794599      -0.546711
      -1.443161       0.411648       1.021598
      -0.526252      -0.035092       1.422659
      -1.966280       0.837578       1.882360
      -2.340239      -0.679583       0.458578
      -2.552514      -1.412976       1.245581
      -3.294019      -0.245178       0.148389
      -1.813877      -1.332105      -0.689173
      -0.873076      -1.497651      -0.538534
 Structure s000135
 Energy    5.0358149457987667     
 Current cartesian coordinates
      -1.869896       0.248619      -0.004807
      -2.491798       1.408124      -0.390550
      -1.972680       2.186714      -0.158309
      -0.673533       0.310999       0.631943
      -2.474306      -0.951449      -0.263005
      -3.320729      -0.841811      -0.711093
       0.015261      -0.890516       0.983794
      -0.706466      -1.619925       1.357514
       0.694195      -0.628715       1.796010
       0.778270      -1.474910      -0.195688
       0.968998      -2.530332       0.018933
       0.116480      -1.451603      -1.067489
       2.107726      -0.801672      -0.536024
       2.851296      -1.039089       0.233877
       2.483186      -1.235361      -1.467386
       2.068570       0.712509      -0.696765
       2.923500       1.039100      -1.298380
       1.158759       1.022819      -1.213574
       2.068598       1.404715       0.548309
       2.902287       1.203530       0.988451
 Structure s000136
 Energy    1.4760392200015373     
 Current cartesian coordinates
       2.678071      -0.119757      -0.020224
       3.670795      -1.055927       0.092609
       3.321448      -1.936888       0.269987
       1.378194      -0.492655       0.120940
       3.003536       1.182720      -0.273991
       3.955787       1.312351      -0.351223
       0.345114       0.487045       0.001382
       0.394549       0.950782      -0.987900
       0.496367       1.269731       0.749884
      -0.996935      -0.181867       0.202978
      -1.094687      -0.984686      -0.534430
      -1.021641      -0.642328       1.196007
      -2.141140       0.817227       0.066161
      -1.989169       1.645392       0.766239
      -2.147935       1.242280      -0.942407
      -3.500721       0.205506       0.356206
      -3.523103      -0.187144       1.379457
      -4.277525       0.966851       0.275003
      -3.863228      -0.815354      -0.568023
      -3.256721      -1.555303      -0.452132
 Structure s000137
 Energy    1.4300810883400854     
 Current cartesian coordinates
       2.420168      -0.015719       0.155498
       3.535377      -0.684034       0.585431
       3.591278      -1.572605       0.215470
       1.559209      -0.626009      -0.701816
       2.192639       1.260639       0.588312
       2.885507       1.572980       1.181390
       0.372405       0.045160      -1.126543
       0.095583      -0.395253      -2.086082
       0.581568       1.105725      -1.286017
      -0.752919      -0.128783      -0.125245
      -0.907836      -1.200910       0.031272
      -0.450554       0.305944       0.833336
      -2.036421       0.535717      -0.612941
      -1.844105       1.593636      -0.819834
      -2.361413       0.075412      -1.551296
      -3.167821       0.455416       0.397118
      -2.871912       0.949265       1.329990
      -4.048787       0.971005       0.012777
      -3.586909      -0.879569       0.661191
      -2.864154      -1.339887       1.102234
 Structure s000138
 Energy    1.4356157177232334     
 Current cartesian coordinates
      -2.360958      -0.197656      -0.007187
      -3.522014      -0.432679      -0.694102
      -3.703019       0.253437      -1.346855
      -1.624771       0.910436      -0.288331
      -1.961658      -1.077802       0.959244
      -2.579691      -1.810503       1.062229
      -0.393653       1.145614       0.396209
      -0.485582       0.843735       1.442449
      -0.225625       2.223478       0.366642
       0.759389       0.417057      -0.266356
       0.534124      -0.654427      -0.270493
       0.835390       0.743509      -1.308710
       2.073688       0.686505       0.459683
       2.244065       1.766685       0.517244
       2.016255       0.311895       1.486465
       3.272890       0.060550      -0.230617
       3.369397       0.459226      -1.247169
       4.186781       0.306804       0.311517
       3.216702      -1.361709      -0.265523
       2.472750      -1.619883      -0.821212
 Structure s000139
 Energy    1.5313139777788036     
 Current cartesian coordinates
       2.427204       0.270152      -0.001129
       3.065519       1.480804       0.042358
       2.454005       2.217982      -0.068370
       1.081110       0.221782      -0.183300
       3.151210      -0.880268       0.138886
       4.091611      -0.706437       0.261147
       0.420486      -1.045576      -0.234373
       0.597280      -1.583670       0.701418
       0.837453      -1.637701      -1.052311
      -1.062165      -0.823158      -0.442016
      -1.197821      -0.276367      -1.380856
      -1.532931      -1.803932      -0.566613
      -1.721296      -0.082480       0.716841
      -1.529886      -0.628301       1.647117
      -1.280019       0.911579       0.825930
      -3.225153       0.055850       0.555032
      -3.685875      -0.935324       0.468670
      -3.652724       0.545187       1.431137
      -3.596264       0.865673      -0.556924
      -3.320952       0.414484      -1.362689
 Structure s000140
 Energy    1.5842826399708410     
 Current cartesian coordinates
       2.100943      -0.259073      -0.070413
       2.850785      -1.068015      -0.882028
       2.710148      -0.875350      -1.816199
       1.291473       0.683512      -0.622509
       2.184822      -0.404564       1.286228
       2.802087      -1.100292       1.539945
       0.467997       1.500332       0.213324
       0.262645       2.408647      -0.356197
       1.017376       1.776821       1.115172
      -0.829886       0.800800       0.571550
      -0.585758      -0.109444       1.129501
      -1.387861       1.455282       1.249750
      -1.685718       0.478614      -0.649185
      -1.895361       1.404549      -1.195442
      -1.139054      -0.182392      -1.327101
      -3.012840      -0.167960      -0.292381
      -3.583256       0.488193       0.375684
      -3.607947      -0.322311      -1.193388
      -2.865823      -1.456936       0.296282
      -2.425110      -1.351030       1.146708
 Structure s000141
 Energy    1.3935023337085577     
 Current cartesian coordinates
      -2.047791      -0.268355      -0.062059
      -2.778274      -1.183463      -0.773660
      -2.673049      -1.069374      -1.725218
      -1.313442       0.660851      -0.728225
      -2.084847      -0.301178       1.303895
      -2.649379      -1.009910       1.633032
      -0.468136       1.581848      -0.037231
      -0.781275       1.666833       1.005715
      -0.602392       2.552213      -0.517084
       0.982490       1.147131      -0.124841
       1.255123       1.082487      -1.183323
       1.596616       1.936697       0.321140
       1.254953      -0.175284       0.584385
       0.947424      -0.094436       1.631907
       0.662030      -0.977325       0.133289
       2.720475      -0.574372       0.551100
       3.331277       0.203755       1.023861
       2.869209      -1.498871       1.110500
       3.198119      -0.839825      -0.764294
       3.172229      -0.017313      -1.265721
 Structure s000142
 Energy    1.3965978356142217     
 Current cartesian coordinates
       2.503232       0.160299      -0.006758
       3.280753       1.280888       0.114562
       2.772647       2.045740       0.408566
       1.175981       0.223968       0.279330
       3.070545      -1.014002      -0.414478
       4.015013      -0.922576      -0.585216
       0.368972      -0.949874       0.153074
       0.750203      -1.723544       0.823451
       0.433347      -1.324900      -0.872443
      -1.063935      -0.606303       0.498874
      -1.631617      -1.542084       0.480997
      -1.101630      -0.222746       1.524174
      -1.677431       0.409046      -0.459238
      -1.062592       1.313255      -0.473011
      -1.682012       0.001235      -1.475513
      -3.091256       0.807857      -0.075687
      -3.095212       1.255154       0.925306
      -3.472739       1.554038      -0.773864
      -4.013198      -0.276878      -0.130041
      -3.772322      -0.911234       0.554221
 Structure s000143
 Energy    1.2579628997391956     
 Current cartesian coordinates
       2.139035      -0.196883       0.002914
       3.045294      -0.825647      -0.809998
       3.065387      -0.442347      -1.694399
       1.420900       0.848908      -0.483976
       1.986119      -0.627794       1.290922
       2.563269      -1.372901       1.493470
       0.405072       1.486566       0.291300
       0.519865       2.560199       0.136496
       0.554550       1.273367       1.352030
      -0.973678       1.036226      -0.153223
      -1.701341       1.643324       0.395248
      -1.096289       1.264202      -1.217645
      -1.226444      -0.447632       0.090928
      -0.455444      -1.042110      -0.410179
      -1.159354      -0.664799       1.161527
      -2.574432      -0.911857      -0.432627
      -2.634507      -0.740749      -1.513871
      -2.695447      -1.981795      -0.258356
      -3.674066      -0.288119       0.223339
      -3.664949       0.649428       0.000545
 Structure s000144
 Energy    1.4173370080724990     
 Current cartesian coordinates
      -2.244913      -0.134683       0.120686
      -3.116078      -1.191176       0.142747
      -2.982797      -1.786279      -0.604057
      -1.342790      -0.028053      -0.890929
      -2.301780       0.803814       1.112833
      -2.992675       0.610148       1.756747
      -0.396653       1.043618      -0.898598
      -0.877777       1.962340      -0.558081
      -0.097547       1.178094      -1.939818
       0.814112       0.725976      -0.041240
       1.460559       1.609609      -0.058091
       0.490230       0.582037       0.995413
       1.575933      -0.503348      -0.524885
       0.898067      -1.360906      -0.562258
       1.943775      -0.333731      -1.542184
       2.744389      -0.868644       0.373356
       2.384525      -1.081709       1.386861
       3.237192      -1.767428       0.000394
       3.754415       0.135211       0.414256
       3.384194       0.917261       0.838598
 Structure s000145
 Energy    3.2332175322061110     
 Current cartesian coordinates
       2.393325       0.119656      -0.015516
       3.652103      -0.391106      -0.181945
       3.642276      -1.343741      -0.330520
       1.314596      -0.707438      -0.072801
       2.229709       1.457398       0.207314
       3.069963       1.929842       0.227422
       0.003522      -0.167478       0.104705
      -0.166015       0.581502      -0.675150
      -0.061374       0.324109       1.079883
      -0.999874      -1.298358       0.003632
      -0.992126      -1.685920      -1.019592
      -0.659502      -2.106800       0.656183
      -2.424217      -0.909298       0.397921
      -3.058916      -1.791876       0.280462
      -2.461165      -0.631352       1.455991
      -3.047871       0.221153      -0.409674
      -2.825657       0.099085      -1.476103
      -4.132255       0.190771      -0.294874
      -2.663518       1.522136       0.032145
      -1.774330       1.712074      -0.283333
 Structure s000146
 Energy    3.2258204560817076     
 Current cartesian coordinates
       2.328078      -0.066717      -0.105964
       3.605720      -0.282639       0.335592
       3.646362      -0.969684       1.010811
       1.304732      -0.801089       0.408222
       2.097373       0.878338      -1.065776
       2.907843       1.318436      -1.346684
      -0.037145      -0.546628      -0.010125
      -0.572419      -1.483127       0.162133
      -0.059425      -0.322274      -1.079759
      -0.645115       0.589078       0.794923
      -0.728683       0.273605       1.839330
       0.053302       1.430399       0.766773
      -2.006210       1.063485       0.286856
      -2.343085       1.878012       0.934061
      -1.908667       1.478903      -0.721225
      -3.103741       0.008735       0.259905
      -3.085690      -0.587443       1.179539
      -4.075832       0.500880       0.206754
      -3.052956      -0.841474      -0.884480
      -2.359778      -1.497215      -0.759721
 Structure s000147
 Energy    3.2372586901616152     
 Current cartesian coordinates
      -2.254873       0.175816      -0.007969
      -3.590428      -0.124728      -0.009841
      -3.786619      -0.905702      -0.540149
      -1.389292      -0.599222      -0.715163
      -1.808698       1.258127       0.697266
      -2.525408       1.724089       1.142910
       0.012178      -0.323390      -0.683055
       0.154897       0.760517      -0.689267
       0.430774      -0.735291      -1.603329
       0.657634      -0.962743       0.533711
       0.299464      -0.451219       1.432545
       0.305783      -1.996669       0.588451
       2.185724      -0.961168       0.513095
       2.535556      -1.457643       1.422523
       2.552719      -1.552730      -0.331689
       2.843986       0.410038       0.452615
       2.348534       1.104602       1.140671
       3.885338       0.323757       0.766466
       2.893315       0.963662      -0.861527
       2.037029       1.348077      -1.073370
 Structure s000148
 Energy   0.50047607805482353     
 Current cartesian coordinates
       1.974426      -0.139777       0.066457
       2.564598      -1.307267       0.459866
       1.949560      -1.915903       0.885948
       0.634767       0.043705       0.268558
       2.718218       0.835984      -0.526312
       3.648536       0.593417      -0.602811
       0.015607       1.277619      -0.137524
      -0.038684       1.301779      -1.229726
       0.645606       2.104309       0.193007
      -1.363825       1.406206       0.477461
      -1.283418       1.224548       1.554259
      -1.652433       2.454275       0.358472
      -2.474094       0.538073      -0.119704
      -3.424583       0.880966       0.300279
      -2.530186       0.699201      -1.201531
      -2.381830      -0.957760       0.144707
      -2.202510      -1.136038       1.212857
      -3.334471      -1.425888      -0.109440
      -1.402353      -1.624117      -0.639287
      -0.546533      -1.253051      -0.385853
 Structure s000152
 Energy    3.3638724360898578     
 Current cartesian coordinates
      -2.232701      -0.037611       0.146006
      -3.167137       0.590558       0.925325
      -2.874568       1.463734       1.210881
      -1.059372       0.586987      -0.137883
      -2.490182      -1.288296      -0.340572
      -3.353410      -1.616423      -0.063656
      -0.085972      -0.071687      -0.953612
      -0.501633      -0.228564      -1.951957
       0.137820      -1.049042      -0.520642
       1.150892       0.802925      -1.031970
       1.827939       0.373655      -1.779154
       0.839554       1.776165      -1.419022
       1.881559       0.976155       0.305166
       2.344891       1.965668       0.347468
       1.161837       0.928687       1.127388
       2.987043      -0.039755       0.539094
       3.758179       0.067280      -0.232403
       3.458966       0.141212       1.506149
       2.527343      -1.388421       0.579145
       2.277586      -1.646760      -0.315271
 Structure s000154
 Energy    1.9876466801987325     
 Current cartesian coordinates
       2.448612       0.108506       0.054275
       3.627579      -0.398526       0.530912
       3.516368      -1.274344       0.918528
       1.305997      -0.620440       0.164870
       2.430602       1.343637      -0.529405
       3.303495       1.752766      -0.544775
       0.078976      -0.090250      -0.340660
       0.175810       0.097599      -1.414333
      -0.124613       0.865453       0.149757
      -1.024547      -1.095328      -0.080225
      -0.708601      -2.062228      -0.479361
      -1.141203      -1.229063       0.999984
      -2.353872      -0.700586      -0.723332
      -2.232520      -0.651352      -1.810277
      -3.094413      -1.477425      -0.516623
      -2.907324       0.637297      -0.255996
      -2.243413       1.457328      -0.550311
      -3.873885       0.817081      -0.728505
      -3.148999       0.679674       1.146666
      -2.300912       0.620105       1.601465
 Structure s000155
 Energy   0.11407862619500947     
 Current cartesian coordinates
       1.950769       0.178771      -0.036243
       3.269473       0.328381       0.285347
       3.739223      -0.513635       0.307373
       1.436532      -1.053461      -0.284761
       1.152809       1.295974      -0.112181
       1.642857       2.107936       0.067710
       0.045842      -1.163226      -0.603763
      -0.087250      -2.126214      -1.097805
      -0.213190      -0.384423      -1.324092
      -0.812635      -1.076504       0.648426
      -0.708211      -2.001209       1.220094
      -0.427035      -0.273281       1.282478
      -2.287503      -0.809634       0.350304
      -2.713964      -1.628100      -0.238451
      -2.832346      -0.776834       1.297105
      -2.522718       0.495193      -0.407118
      -2.230771       0.391171      -1.457261
      -3.586696       0.736343      -0.394350
      -1.855330       1.605552       0.177834
      -0.902246       1.487844       0.061415
 Structure s000156
 Energy    1.9569740402734195     
 Current cartesian coordinates
       2.380869      -0.077720       0.048540
       3.556566      -0.677822      -0.315408
       3.466735      -1.634404      -0.395717
       1.273492      -0.838746       0.258640
       2.338873       1.279320       0.205689
       3.192987       1.692288       0.034315
       0.030085      -0.218049       0.589072
       0.199302       0.622653       1.267365
      -0.546941      -0.973011       1.125642
      -0.693757       0.247284      -0.662218
      -0.020464       0.895972      -1.228594
      -0.900363      -0.619367      -1.298238
      -1.981129       1.013069      -0.356813
      -1.741086       1.919219       0.208818
      -2.438746       1.331316      -1.297008
      -3.006640       0.222932       0.442688
      -2.627688      -0.005647       1.444606
      -3.910936       0.819985       0.567035
      -3.419392      -0.972774      -0.211004
      -2.664815      -1.571651      -0.250625
 Structure s000157
 Energy    1.6238182169874942     
 Current cartesian coordinates
       2.165778       0.029473      -0.143973
       3.063070      -0.736581      -0.838396
       2.745643      -1.637117      -0.972365
       0.988815      -0.513416       0.266701
       2.461150       1.334805       0.130447
       3.322150       1.595001      -0.216792
       0.056800       0.286339       0.997498
      -0.161908       1.196288       0.430831
       0.504581       0.590157       1.946718
      -1.199116      -0.523403       1.249422
      -0.952930      -1.364368       1.902697
      -1.894235       0.109263       1.810466
      -1.864350      -1.054154      -0.021498
      -1.204949      -1.781297      -0.502638
      -2.783014      -1.580612       0.250997
      -2.197170       0.019588      -1.044194
      -1.283070       0.486802      -1.427041
      -2.710668      -0.430525      -1.894733
      -3.083194       1.014836      -0.540126
      -2.626199       1.501676       0.155343
 Structure s000158
 Energy    1.7189761918006363     
 Current cartesian coordinates
      -2.143044      -0.170107       0.092621
      -2.984095      -1.233174      -0.101363
      -2.592617      -2.063840       0.192544
      -0.921621      -0.372996       0.654877
      -2.547504       1.083379      -0.272320
      -3.435433       1.084727      -0.647833
      -0.013224       0.718487       0.813115
       0.659622       0.435502       1.625009
      -0.555975       1.611738       1.128339
       0.753891       0.998388      -0.467845
       0.058200       1.378958      -1.220121
       1.458081       1.811304      -0.262170
       1.488935      -0.217874      -1.033245
       0.762332      -0.976100      -1.338689
       2.036764       0.082930      -1.930292
       2.458275      -0.868072      -0.059787
       1.922362      -1.286182       0.799398
       2.974532      -1.693124      -0.552303
       3.481814       0.018265       0.383940
       3.071334       0.715260       0.908517
 Structure s000159
 Energy    1.5502973800391107     
 Current cartesian coordinates
       1.918718      -0.257097      -0.084129
       3.078746      -0.443590       0.620268
       3.394689       0.374214       1.021414
       1.374065       0.985063      -0.157016
       1.337775      -1.325389      -0.709199
       1.835241      -2.139989      -0.572987
       0.127412       1.224786      -0.812249
      -0.094242       0.409614      -1.504502
       0.249520       2.138769      -1.394911
      -0.981835       1.406744       0.208218
      -0.698610       2.221555       0.879596
      -1.877920       1.745148      -0.322608
      -1.287097       0.153035       1.027605
      -0.366947      -0.221890       1.488536
      -1.963913       0.412677       1.846050
      -1.916099      -0.976761       0.227066
      -1.256390      -1.292945      -0.585930
      -2.072624      -1.839609       0.876230
      -3.203922      -0.639874      -0.283898
      -3.090000       0.021444      -0.975330
 Structure s000160
 Energy    7.5301353753616240E-006
 Current cartesian coordinates
      -1.905967       0.113765      -0.010152
      -2.520079       1.316974      -0.221313
      -1.955871       1.951036      -0.679097
      -0.624797      -0.080049      -0.435475
      -2.576762      -0.889836       0.625100
      -3.470672      -0.630680       0.877518
       0.018285      -1.344823      -0.201114
      -0.502271      -2.109204      -0.781228
      -0.065974      -1.601280       0.858531
       1.470792      -1.254424      -0.624390
       1.845371      -2.272639      -0.752974
       1.511538      -0.783473      -1.611105
       2.381297      -0.518870       0.362565
       2.487069      -1.118564       1.272495
       3.377223      -0.426738      -0.079453
       1.890082       0.862083       0.774178
       0.993955       0.775015       1.398264
       2.656245       1.359992       1.371014
       1.628920       1.710866      -0.335479
       0.832229       1.360284      -0.753300
 Structure s000162
 Energy    1.9525325315650839     
 Current cartesian coordinates
       1.569542       0.032617       0.005664
       2.551669       0.698204      -0.673565
       2.718467       0.315005      -1.542738
       0.926443      -1.005319      -0.581943
       1.238556       0.457815       1.269654
       1.825416       1.161765       1.575012
      -0.011993      -1.835419       0.112133
       0.491257      -2.310658       0.958211
      -0.277373      -2.615861      -0.602542
      -1.274867      -1.136941       0.589645
      -1.930502      -1.937128       0.944981
      -1.060177      -0.518958       1.463586
      -2.022781      -0.319656      -0.465516
      -2.067431      -0.874518      -1.408777
      -3.053271      -0.182164      -0.126837
      -1.444061       1.064084      -0.747970
      -0.485070       0.994529      -1.270385
      -2.124736       1.607531      -1.405620
      -1.312860       1.858999       0.424437
      -0.592533       1.487372       0.948380
 Structure s000177
 Energy    2.4383807473166761     
 Current cartesian coordinates
      -1.898860      -0.258309      -0.032676
      -2.513441      -1.228913      -0.778766
      -2.208111      -1.229991      -1.693311
      -0.981851       0.553928      -0.619656
      -2.213692      -0.131459       1.291261
      -2.866480      -0.783028       1.572116
      -0.305614       1.577727       0.115660
      -0.354581       1.365581       1.186651
      -0.825911       2.520114      -0.069825
       1.135717       1.674822      -0.345405
       1.149823       1.665408      -1.439576
       1.520888       2.648260      -0.031441
       2.054817       0.586683       0.208142
       3.063433       0.748132      -0.188221
       2.121406       0.679475       1.296569
       1.634797      -0.833821      -0.134933
       0.717166      -1.107389       0.387394
       1.446470      -0.927297      -1.210625
       2.605177      -1.788157       0.285843
       3.442358      -1.563359      -0.136597
 Structure s000188
 Energy    2.5699348716116317     
 Current cartesian coordinates
      -1.898991       0.258254      -0.029163
      -2.511888       1.227276      -0.778714
      -2.205893       1.225293      -1.693035
      -0.985604      -0.559767      -0.613669
      -2.213909       0.137563       1.295492
      -2.864698       0.792256       1.573730
      -0.304328      -1.574805       0.129020
      -0.826998      -2.518961      -0.040233
      -0.344537      -1.349336       1.197676
       1.133022      -1.679960      -0.342476
       1.518500      -2.650314      -0.019299
       1.137833      -1.684885      -1.436784
       2.062914      -0.588118       0.185928
       2.136264      -0.672368       1.276413
       3.066894      -0.751371      -0.215890
       1.646687       0.831046      -0.167189
       1.479985       0.924803      -1.242197
       0.715547       1.103917       0.339102
       2.664155       1.775421       0.155742
       2.830258       1.716765       1.103825
 Structure s000197
 Energy    1.3948546156062074     
 Current cartesian coordinates
       2.047095      -0.267239      -0.064115
       2.780417      -1.172686      -0.785079
       2.679582      -1.045369      -1.735433
       1.316009       0.671507      -0.720514
       2.078043      -0.319057       1.301389
       2.640959      -1.032397       1.623252
       0.468205       1.583110      -0.020147
       0.601219       2.559013      -0.488969
       0.780197       1.656932       1.023984
      -0.981683       1.146930      -0.113566
      -1.596937       1.928820       0.344292
      -1.254918       1.096909      -1.172663
      -1.250909      -0.186273       0.576507
      -0.660678      -0.981169       0.109489
      -0.937374      -0.121957       1.623373
      -2.716775      -0.584261       0.545489
      -2.862069      -1.519292       1.088044
      -3.323870       0.184868       1.037339
      -3.203659      -0.824164      -0.771419
      -3.181084       0.008003      -1.256839
 #THE END
