# Supplementary material for: Kinetic and Thermodynamic Investigation into the Formation of Diol-Boric Acid Complexes Using NMR and Computational Analysis
Source: ACS Omega. 2025 Nov 17;10(46):55824–31. doi: 10.1021/acsomega.5c07314 (PMC12658599; doi:10.1021/acsomega.5c07314)
Supplement: Supplementary file 2 [file ao5c07314_si_002.zip › SI/EG-BA/mol.xyz]

    14
Structure      1     Symmetry point group     Cs        
B           1.596749         -0.015287         -0.000037
O           2.684908         -0.843661         -0.000059
H           2.436020         -1.775261          0.000027
O           0.343166         -0.546437          0.000084
O           1.771213          1.338539         -0.000115
H           2.702512          1.588332         -0.000115
C          -0.785526          0.320126          0.000338
H          -0.774580          0.958617         -0.886407
H          -0.774663          0.957864          0.887627
C          -2.024398         -0.544385         -0.000095
H          -2.024422         -1.183468         -0.888809
H          -2.024773         -1.183885          0.888318
O          -3.139452          0.333686         -0.000111
H          -3.942976         -0.197219         -0.000306
    14
Structure      2     Symmetry point group     C1        
B          -1.455925          0.043129          0.019653
O          -2.678026         -0.397764         -0.407744
H          -2.710186         -1.357444         -0.495938
O          -0.466535         -0.859382          0.268941
O          -1.242231          1.379807          0.198765
H          -2.023789          1.906036         -0.005779
C           0.821825         -0.418794          0.680430
H           1.270362         -1.225130          1.261819
H           0.746250          0.468227          1.312442
C           1.675906         -0.122541         -0.533421
H           1.745146         -1.019570         -1.156976
H           1.212416          0.676356         -1.122134
O           2.953288          0.269677         -0.055054
H           3.521076          0.445188         -0.813013
    14
Structure      3     Symmetry point group     C1        
B          -1.475832         -0.094183          0.001922
O          -2.377155         -1.121785          0.074488
H          -1.956486         -1.959278          0.300984
O          -0.159814         -0.330733          0.247288
O          -1.906650          1.163171         -0.314754
H          -2.858216          1.196173         -0.466238
C           0.772671          0.744515          0.172092
H           0.526048          1.504343          0.917847
H           0.732732          1.203719         -0.819053
C           2.158253          0.228177          0.439379
H           2.828679          1.087901          0.542880
H           2.163997         -0.332538          1.379620
O           2.560277         -0.597628         -0.644448
H           3.423595         -0.969765         -0.435068
    14
Structure      4     Symmetry point group     C1        
B          -1.282411         -0.042640          0.025345
O          -2.310997         -0.290858         -0.845659
H          -2.147876         -1.073768         -1.384003
O          -0.230470         -0.902672          0.069504
O          -1.356733          1.041896          0.852487
H          -2.163015          1.550136          0.709199
C           0.934992         -0.616168          0.833118
H           1.191856         -1.510604          1.403419
H           0.745588          0.203490          1.528758
C           2.080449         -0.266519         -0.078931
H           2.991641         -0.180770          0.522984
H           2.220378         -1.067150         -0.812013
O           1.779253          0.961695         -0.726482
H           2.432415          1.107490         -1.418990
    14
Structure      5     Symmetry point group     C1        
B           1.337356         -0.047201          0.007729
O           2.371366         -0.898692         -0.273664
H           2.199782         -1.794562          0.038778
O           0.241645         -0.512997          0.665231
O           1.423053          1.264405         -0.367065
H           2.255303          1.463630         -0.811101
C          -0.855643          0.355758          0.932507
H          -0.496732          1.344007          1.227590
H          -1.403658         -0.081024          1.768562
C          -1.771255          0.496753         -0.255397
H          -2.518690          1.262762         -0.020993
H          -1.197201          0.829258         -1.126334
O          -2.392428         -0.755981         -0.507504
H          -2.913288         -0.677015         -1.313790
    14
Structure      6     Symmetry point group     C1        
B           1.595161         -0.010960         -0.003067
O           2.688070         -0.832695         -0.026055
H           2.444676         -1.765694         -0.036570
O           0.344389         -0.549022          0.000353
O           1.761823          1.343726          0.015824
H           2.691606          1.599063          0.011429
C          -0.789983          0.310402          0.027842
H          -0.784459          0.969235         -0.845895
H          -0.776884          0.929801          0.927937
C          -2.029057         -0.560778          0.016223
H          -2.018220         -1.208031         -0.866421
H          -2.040828         -1.195706          0.903193
O          -3.206638          0.227524          0.063003
H          -3.278601          0.712121         -0.767732
    14
Structure      7     Symmetry point group     C1        
B          -1.454844          0.035787          0.025646
O          -2.681537         -0.398194         -0.395298
H          -2.715535         -1.356484         -0.496903
O          -0.462208         -0.869528          0.251479
O          -1.237876          1.369573          0.222117
H          -2.020243          1.900207          0.032639
C           0.828102         -0.429926          0.660865
H           1.292311         -1.258775          1.199472
H           0.752391          0.425395          1.335216
C           1.664519         -0.065122         -0.551860
H           1.705558         -0.915468         -1.240080
H           1.207526          0.776151         -1.075711
O           2.964535          0.352105         -0.168979
H           3.433179         -0.411320          0.188554
    14
Structure      8     Symmetry point group     C1        
B          -1.447059          0.047530         -0.024152
O          -2.681165         -0.371827          0.389640
H          -2.734455         -1.331473          0.467405
O          -0.474064         -0.871749         -0.277423
O          -1.203522          1.381371         -0.187134
H          -1.974947          1.922356          0.017406
C           0.825884         -0.448709         -0.673205
H           0.764419          0.432568         -1.317253
H           1.274378         -1.264376         -1.241276
C           1.670344         -0.146821          0.551171
H           1.189261          0.633266          1.150690
H           1.757373         -1.043776          1.165941
O           2.988149          0.225636          0.183998
H           2.946711          1.079514         -0.262588
    14
Structure      9     Symmetry point group     C1        
B           1.471688         -0.088837         -0.001452
O           2.376222         -1.114101         -0.062565
H           1.960057         -1.953347         -0.291092
O           0.157839         -0.331040         -0.254458
O           1.895848          1.171239          0.312775
H           2.846368          1.208281          0.470045
C          -0.779931          0.738892         -0.191915
H          -0.540502          1.492061         -0.947911
H          -0.734677          1.216936          0.791804
C          -2.167671          0.208673         -0.449282
H          -2.848714          1.060778         -0.548712
H          -2.179469         -0.347907         -1.387633
O          -2.620076         -0.689468          0.551686
H          -2.654550         -0.211046          1.388428
    14
Structure     10     Symmetry point group     C1        
B          -1.182615         -0.057756          0.058978
O          -2.345330         -0.183031         -0.648718
H          -2.375762         -0.999667         -1.160602
O          -0.247901         -1.044554          0.004852
O          -0.989470          1.052055          0.840051
H          -1.736615          1.660758          0.801966
C           1.009281         -0.873390          0.650727
H           1.391679         -1.865018          0.895853
H           0.881082         -0.315477          1.582615
C           1.993427         -0.169449         -0.254949
H           2.946245         -0.078115          0.278665
H           2.160270         -0.763026         -1.155574
O           1.525631          1.097305         -0.691475
H           1.086497          1.532156          0.049837
    14
Structure     11     Symmetry point group     C1        
B           1.332232         -0.047980          0.015328
O           2.368764         -0.892866         -0.275054
H           2.197075         -1.794500          0.020317
O           0.233545         -0.525827          0.659851
O           1.416297          1.269933         -0.336423
H           2.249165          1.479122         -0.774692
C          -0.865726          0.337505          0.931911
H          -0.512056          1.318605          1.258483
H          -1.422210         -0.116818          1.754933
C          -1.767343          0.509743         -0.268742
H          -2.529958          1.256715         -0.021141
H          -1.190019          0.883657         -1.115910
O          -2.363298         -0.703923         -0.698892
H          -2.897214         -1.048902          0.026501
    14
Structure     12     Symmetry point group     C1        
B          -1.439308          0.087509          0.012514
O          -2.306614          1.139635          0.113114
H          -1.861783          1.962313          0.347947
O          -0.109430          0.281656          0.236557
O          -1.907235         -1.153323         -0.309353
H          -2.862358         -1.162378         -0.441585
C           0.796571         -0.817861          0.124607
H           0.734705         -1.243996         -0.879590
H           0.547776         -1.590130          0.856260
C           2.182377         -0.285751          0.383884
H           2.238635          0.110389          1.403852
H           2.904685         -1.097243          0.289184
O           2.544520          0.710055         -0.559093
H           1.851264          1.380978         -0.539386
    14
Structure     13     Symmetry point group     C1        
B           1.318559         -0.043271         -0.024412
O           2.312585         -0.961001          0.173364
H           2.089539         -1.827357         -0.186635
O           0.176653         -0.416890         -0.669680
O           1.479991          1.237497          0.419080
H           2.333551          1.371827          0.847086
C          -0.886058          0.520342         -0.857815
H          -1.414265          0.214380         -1.761768
H          -0.493797          1.529409         -0.995880
C          -1.819039          0.479953          0.328175
H          -1.284092          0.797267          1.230697
H          -2.647145          1.170049          0.160340
O          -2.381404         -0.810176          0.508807
H          -1.648605         -1.436425          0.553483
