# Supplementary material for: Kinetic and Thermodynamic Investigation into the Formation of Diol-Boric Acid Complexes Using NMR and Computational Analysis
Source: ACS Omega. 2025 Nov 17;10(46):55824–31. doi: 10.1021/acsomega.5c07314 (PMC12658599; doi:10.1021/acsomega.5c07314)
Supplement: Supplementary file 2 [file ao5c07314_si_002.zip › SI/EG-BA/structure.info]

 #File information
 Distinguishable structures (excluding mirror images):
 s000001
 s000002
 s000004
 s000005
 s000006
 s000010
 s000011
 s000012
 s000013
 s000014
 s000015
 s000016
 s000017
 Number of distinguishable structures (excluding mirror images):
          13
       
 Indistinguishable rotationally-related structures(excluding mirror images)
 Numb. of indis. rot.-related structures(excluding mirror images):
           0
 #End of File information
 #Coordinates for the above structures
 Structure s000001
 Energy    2.2443706522160767     
 Current cartesian coordinates
       1.596749      -0.015287      -0.000037
       2.684908      -0.843661      -0.000059
       2.436020      -1.775261       0.000027
       0.343166      -0.546437       0.000084
       1.771213       1.338539      -0.000115
       2.702512       1.588332      -0.000115
      -0.785526       0.320126       0.000338
      -0.774580       0.958617      -0.886407
      -0.774663       0.957864       0.887627
      -2.024398      -0.544385      -0.000095
      -2.024422      -1.183468      -0.888809
      -2.024773      -1.183885       0.888318
      -3.139452       0.333686      -0.000111
      -3.942976      -0.197219      -0.000306
 Structure s000002
 Energy    2.2634983815538665     
 Current cartesian coordinates
      -1.455925       0.043129       0.019653
      -2.678026      -0.397764      -0.407744
      -2.710186      -1.357444      -0.495938
      -0.466535      -0.859382       0.268941
      -1.242231       1.379807       0.198765
      -2.023789       1.906036      -0.005779
       0.821825      -0.418794       0.680430
       1.270362      -1.225130       1.261819
       0.746250       0.468227       1.312442
       1.675906      -0.122541      -0.533421
       1.745146      -1.019570      -1.156976
       1.212416       0.676356      -1.122134
       2.953288       0.269677      -0.055054
       3.521076       0.445188      -0.813013
 Structure s000004
 Energy    1.7120616701304718     
 Current cartesian coordinates
      -1.475832      -0.094183       0.001922
      -2.377155      -1.121785       0.074488
      -1.956486      -1.959278       0.300984
      -0.159814      -0.330733       0.247288
      -1.906650       1.163171      -0.314754
      -2.858216       1.196173      -0.466238
       0.772671       0.744515       0.172092
       0.526048       1.504343       0.917847
       0.732732       1.203719      -0.819053
       2.158253       0.228177       0.439379
       2.828679       1.087901       0.542880
       2.163997      -0.332538       1.379620
       2.560277      -0.597628      -0.644448
       3.423595      -0.969765      -0.435068
 Structure s000005
 Energy    1.6223943990713017     
 Current cartesian coordinates
      -1.282411      -0.042640       0.025345
      -2.310997      -0.290858      -0.845659
      -2.147876      -1.073768      -1.384003
      -0.230470      -0.902672       0.069504
      -1.356733       1.041896       0.852487
      -2.163015       1.550136       0.709199
       0.934992      -0.616168       0.833118
       1.191856      -1.510604       1.403419
       0.745588       0.203490       1.528758
       2.080449      -0.266519      -0.078931
       2.991641      -0.180770       0.522984
       2.220378      -1.067150      -0.812013
       1.779253       0.961695      -0.726482
       2.432415       1.107490      -1.418990
 Structure s000006
 Energy    1.7631547079246037     
 Current cartesian coordinates
       1.337356      -0.047201       0.007729
       2.371366      -0.898692      -0.273664
       2.199782      -1.794562       0.038778
       0.241645      -0.512997       0.665231
       1.423053       1.264405      -0.367065
       2.255303       1.463630      -0.811101
      -0.855643       0.355758       0.932507
      -0.496732       1.344007       1.227590
      -1.403658      -0.081024       1.768562
      -1.771255       0.496753      -0.255397
      -2.518690       1.262762      -0.020993
      -1.197201       0.829258      -1.126334
      -2.392428      -0.755981      -0.507504
      -2.913288      -0.677015      -1.313790
 Structure s000010
 Energy    1.9456067147096909     
 Current cartesian coordinates
       1.595161      -0.010960      -0.003067
       2.688070      -0.832695      -0.026055
       2.444676      -1.765694      -0.036570
       0.344389      -0.549022       0.000353
       1.761823       1.343726       0.015824
       2.691606       1.599063       0.011429
      -0.789983       0.310402       0.027842
      -0.784459       0.969235      -0.845895
      -0.776884       0.929801       0.927937
      -2.029057      -0.560778       0.016223
      -2.018220      -1.208031      -0.866421
      -2.040828      -1.195706       0.903193
      -3.206638       0.227524       0.063003
      -3.278601       0.712121      -0.767732
 Structure s000011
 Energy    1.9565479616383126     
 Current cartesian coordinates
      -1.454844       0.035787       0.025646
      -2.681537      -0.398194      -0.395298
      -2.715535      -1.356484      -0.496903
      -0.462208      -0.869528       0.251479
      -1.237876       1.369573       0.222117
      -2.020243       1.900207       0.032639
       0.828102      -0.429926       0.660865
       1.292311      -1.258775       1.199472
       0.752391       0.425395       1.335216
       1.664519      -0.065122      -0.551860
       1.705558      -0.915468      -1.240080
       1.207526       0.776151      -1.075711
       2.964535       0.352105      -0.168979
       3.433179      -0.411320       0.188554
 Structure s000012
 Energy    1.8945249720651174     
 Current cartesian coordinates
      -1.447059       0.047530      -0.024152
      -2.681165      -0.371827       0.389640
      -2.734455      -1.331473       0.467405
      -0.474064      -0.871749      -0.277423
      -1.203522       1.381371      -0.187134
      -1.974947       1.922356       0.017406
       0.825884      -0.448709      -0.673205
       0.764419       0.432568      -1.317253
       1.274378      -1.264376      -1.241276
       1.670344      -0.146821       0.551171
       1.189261       0.633266       1.150690
       1.757373      -1.043776       1.165941
       2.988149       0.225636       0.183998
       2.946711       1.079514      -0.262588
 Structure s000013
 Energy    1.4792137880254497     
 Current cartesian coordinates
       1.471688      -0.088837      -0.001452
       2.376222      -1.114101      -0.062565
       1.960057      -1.953347      -0.291092
       0.157839      -0.331040      -0.254458
       1.895848       1.171239       0.312775
       2.846368       1.208281       0.470045
      -0.779931       0.738892      -0.191915
      -0.540502       1.492061      -0.947911
      -0.734677       1.216936       0.791804
      -2.167671       0.208673      -0.449282
      -2.848714       1.060778      -0.548712
      -2.179469      -0.347907      -1.387633
      -2.620076      -0.689468       0.551686
      -2.654550      -0.211046       1.388428
 Structure s000014
 Energy    5.4940922988397062E-002
 Current cartesian coordinates
      -1.182615      -0.057756       0.058978
      -2.345330      -0.183031      -0.648718
      -2.375762      -0.999667      -1.160602
      -0.247901      -1.044554       0.004852
      -0.989470       1.052055       0.840051
      -1.736615       1.660758       0.801966
       1.009281      -0.873390       0.650727
       1.391679      -1.865018       0.895853
       0.881082      -0.315477       1.582615
       1.993427      -0.169449      -0.254949
       2.946245      -0.078115       0.278665
       2.160270      -0.763026      -1.155574
       1.525631       1.097305      -0.691475
       1.086497       1.532156       0.049837
 Structure s000015
 Energy    1.5134324812977420     
 Current cartesian coordinates
       1.332232      -0.047980       0.015328
       2.368764      -0.892866      -0.275054
       2.197075      -1.794500       0.020317
       0.233545      -0.525827       0.659851
       1.416297       1.269933      -0.336423
       2.249165       1.479122      -0.774692
      -0.865726       0.337505       0.931911
      -0.512056       1.318605       1.258483
      -1.422210      -0.116818       1.754933
      -1.767343       0.509743      -0.268742
      -2.529958       1.256715      -0.021141
      -1.190019       0.883657      -1.115910
      -2.363298      -0.703923      -0.698892
      -2.897214      -1.048902       0.026501
 Structure s000016
 Energy    2.1962832422730115E-005
 Current cartesian coordinates
      -1.439308       0.087509       0.012514
      -2.306614       1.139635       0.113114
      -1.861783       1.962313       0.347947
      -0.109430       0.281656       0.236557
      -1.907235      -1.153323      -0.309353
      -2.862358      -1.162378      -0.441585
       0.796571      -0.817861       0.124607
       0.734705      -1.243996      -0.879590
       0.547776      -1.590130       0.856260
       2.182377      -0.285751       0.383884
       2.238635       0.110389       1.403852
       2.904685      -1.097243       0.289184
       2.544520       0.710055      -0.559093
       1.851264       1.380978      -0.539386
 Structure s000017
 Energy   0.31541426129446032     
 Current cartesian coordinates
       1.318559      -0.043271      -0.024412
       2.312585      -0.961001       0.173364
       2.089539      -1.827357      -0.186635
       0.176653      -0.416890      -0.669680
       1.479991       1.237497       0.419080
       2.333551       1.371827       0.847086
      -0.886058       0.520342      -0.857815
      -1.414265       0.214380      -1.761768
      -0.493797       1.529409      -0.995880
      -1.819039       0.479953       0.328175
      -1.284092       0.797267       1.230697
      -2.647145       1.170049       0.160340
      -2.381404      -0.810176       0.508807
      -1.648605      -1.436425       0.553483
 #THE END
