# Supplementary material for: Kinetic and Thermodynamic Investigation into the Formation of Diol-Boric Acid Complexes Using NMR and Computational Analysis
Source: ACS Omega. 2025 Nov 17;10(46):55824–31. doi: 10.1021/acsomega.5c07314 (PMC12658599; doi:10.1021/acsomega.5c07314)
Supplement: Supplementary file 2 [file ao5c07314_si_002.zip › SI/PD-BA/mol.xyz]

    17
Structure      1     Symmetry point group     C1        
B           2.178975         -0.071784         -0.001866
O           2.375355          1.284142         -0.023196
H           3.298862          1.558695         -0.032145
O           3.182438         -1.003771          0.006475
H           4.071375         -0.633491         -0.001461
C          -0.188654          0.349374          0.000969
H          -0.140585          0.972404         -0.896559
H          -0.129217          1.009133          0.871233
C          -1.478498         -0.442451          0.027070
H          -1.511304         -1.105231         -0.843734
C          -2.685592          0.478258          0.010348
H          -2.680018          1.125171          0.889719
H          -2.656914          1.122797         -0.875517
O          -3.914019         -0.236646          0.061562
H          -3.954995         -0.809632         -0.712909
O           0.910305         -0.559506          0.012142
H          -1.508249         -1.065767          0.924510
    17
Structure      2     Symmetry point group     C1        
B           1.975621         -0.064091         -0.036334
O           1.663108         -1.281893          0.509580
H           2.345127         -1.955439          0.413465
O           3.150857          0.217698         -0.681086
H           3.766632         -0.521162         -0.729185
C          -0.179208          0.760537          0.674231
H          -0.510048          1.740143          1.023548
H          -0.073278          0.108145          1.544409
C          -1.186023          0.182905         -0.302995
H          -1.275635          0.855036         -1.162635
C          -2.545457          0.009514          0.350810
H          -2.475334         -0.687155          1.188353
H          -2.899008          0.968684          0.745909
O          -3.509119         -0.544896         -0.536321
H          -3.607097          0.059484         -1.281267
O           1.088399          0.961611          0.054520
H          -0.831299         -0.785175         -0.666748
    17
Structure      3     Symmetry point group     C1        
B          -1.969391         -0.072954         -0.027208
O          -1.633004         -1.247335          0.594599
H          -2.305988         -1.935284          0.550756
O          -3.155053          0.148333         -0.676380
H          -3.759164         -0.601593         -0.670568
C           0.177296          0.829010          0.609313
H           0.082756          0.251296          1.532023
H           0.503010          1.836838          0.872961
C           1.182767          0.181596         -0.324671
H           0.832380         -0.820274         -0.594067
C           2.550083          0.082521          0.328304
H           2.918623          1.077858          0.583998
H           2.484005         -0.495281          1.257140
O           3.526668         -0.483058         -0.537322
H           3.236825         -1.373298         -0.768144
O          -1.096837          0.968902         -0.013849
H           1.259441          0.771005         -1.242120
    17
Structure      4     Symmetry point group     C1        
B          -1.967428          0.195889         -0.007943
O          -2.546892         -0.980942          0.388344
H          -3.494228         -0.928438          0.555980
O          -2.638840          1.378770         -0.167868
H          -3.581451          1.331756          0.023686
C           0.139700         -0.965168         -0.123482
H          -0.263718         -1.747337         -0.770049
H           0.077252         -1.315836          0.910995
C           1.576393         -0.665159         -0.493175
H           2.141754         -1.601604         -0.443976
C           2.208016          0.354515          0.437776
H           1.676754          1.304297          0.375226
H           2.142744          0.001766          1.474072
O           3.558784          0.640418          0.094134
H           4.058663         -0.182281          0.148634
O          -0.634215          0.226076         -0.269398
H           1.624021         -0.301467         -1.523272
    17
Structure      5     Symmetry point group     C1        
B           1.659926         -0.116635         -0.035286
O           1.445623         -0.692203          1.190241
H           2.025940         -1.433639          1.394332
O           2.618252         -0.526863         -0.924371
H           3.151689         -1.269329         -0.621923
C          -0.164994          1.433238          0.378963
H          -0.139955          2.520201          0.295790
H           0.000958          1.166975          1.425207
C          -1.505737          0.908795         -0.099298
H          -2.289714          1.415157          0.473860
C          -1.647552         -0.592747          0.078032
H          -0.890739         -1.122343         -0.503976
H          -1.505985         -0.861697          1.130700
O          -2.899316         -1.074960         -0.396895
H          -3.595475         -0.624988          0.095753
O           0.897780          0.935324         -0.432314
H          -1.645368          1.166743         -1.152774
    17
Structure      6     Symmetry point group     C1        
B          -1.768246         -0.157014          0.007022
O          -1.914656          0.726507          1.044617
H          -2.649911          0.535595          1.637137
O          -2.576892         -1.241754         -0.206793
H          -3.280651         -1.348453          0.441865
C           0.156010          1.100698         -0.736790
H          -0.361616          1.993968         -0.383575
H           0.555833          1.308993         -1.731172
C           1.279094          0.728931          0.213209
H           1.936478          1.598614          0.318787
C           2.085964         -0.454912         -0.289942
H           1.451759         -1.337706         -0.375230
H           2.487689         -0.234913         -1.286209
O           3.135515         -0.815042          0.600593
H           3.718632         -0.052871          0.694500
O          -0.770391          0.026738         -0.897290
H           0.868003          0.501947          1.200916
    17
Structure      7     Symmetry point group     C1        
B           1.965144          0.203086         -0.007927
O           2.550643         -0.975260          0.374709
H           3.497797         -0.920074          0.542486
O           2.630661          1.391154         -0.154059
H           3.573671          1.346315          0.036041
C          -0.135159         -0.968265         -0.140071
H          -0.063326         -1.338781          0.886899
H           0.268332         -1.735353         -0.804470
C          -1.576926         -0.671991         -0.493309
H          -1.623243         -0.265510         -1.509043
C          -2.222115          0.299543          0.478818
H          -2.208305         -0.120119          1.487102
H          -1.665904          1.241279          0.500701
O          -3.591961          0.540010          0.174699
H          -3.633305          0.948834         -0.697535
O           0.631851          0.229573         -0.269054
H          -2.135791         -1.611560         -0.485532
    17
Structure      8     Symmetry point group     C1        
B           1.767787         -0.162236         -0.004538
O           1.915871          0.661116          1.081306
H           2.651827          0.437010          1.661216
O           2.574693         -1.234457         -0.279602
H           3.280380         -1.377479          0.359859
C          -0.152117          1.141709         -0.673851
H          -0.548534          1.411134         -1.654936
H           0.370471          2.009215         -0.267811
C          -1.280583          0.724225          0.250857
H          -0.861759          0.408010          1.212336
C          -2.122602         -0.393983         -0.337362
H          -2.574525         -0.064632         -1.275422
H          -1.498967         -1.266187         -0.555660
O          -3.206098         -0.760277          0.510218
H          -2.835960         -1.091596          1.336602
O           0.768915          0.073650         -0.895512
H          -1.917102          1.593741          0.437360
    17
Structure      9     Symmetry point group     C1        
B          -1.657770         -0.117943         -0.043949
O          -1.469071         -0.660849          1.200678
H          -2.053851         -1.396577          1.412472
O          -2.597213         -0.552384         -0.941739
H          -3.137210         -1.286360         -0.630286
C           0.161437          1.440038          0.364036
H          -0.019560          1.194323          1.412787
H           0.135596          2.525161          0.259240
C           1.511588          0.910400         -0.081238
H           1.662125          1.153068         -1.138645
C           1.656964         -0.587306          0.123184
H           1.542462         -0.835708          1.179963
H           0.883943         -1.130086         -0.432094
O           2.946568         -1.057827         -0.253619
H           3.070877         -0.861889         -1.189608
O          -0.888267          0.923983         -0.452904
H           2.288407          1.425612          0.490693
    17
Structure     10     Symmetry point group     C1        
B           2.060240          0.020379         -0.028185
O           2.066966          1.362269          0.248807
H           2.939711          1.770449          0.250716
O           3.178529         -0.726907         -0.285209
H           4.004521         -0.232689         -0.254626
C          -0.335269          0.059915          0.197134
H          -0.428829          0.880928         -0.519566
H          -0.307018          0.491172          1.202631
C          -1.496676         -0.903963          0.075676
H          -1.516151         -1.330961         -0.930724
C          -2.831096         -0.241212          0.371640
H          -3.623960         -0.989115          0.348238
H          -2.820842          0.199911          1.374683
O          -3.195498          0.740984         -0.594272
H          -2.630631          1.512220         -0.474838
O           0.876529         -0.647374         -0.057723
H          -1.351954         -1.724028          0.784881
    17
Structure     11     Symmetry point group     C1        
B          -1.956532         -0.038659          0.042752
O          -1.774136          1.271086          0.403578
H          -2.562469          1.821298          0.340853
O          -3.145619         -0.566346         -0.385821
H          -3.872617          0.064204         -0.421278
C           0.376002         -0.445948          0.511133
H           0.894630         -1.320584          0.908090
H           0.281208          0.288516          1.315627
C           1.138292          0.150162         -0.657860
H           1.232584         -0.596397         -1.451260
C           2.518849          0.641176         -0.256441
H           2.999297          1.121802         -1.108924
H           2.437949          1.386812          0.542459
O           3.393033         -0.411984          0.139662
H           3.110905         -0.736520          1.001774
O          -0.912022         -0.905927          0.109402
H           0.572266          0.997188         -1.056665
    17
Structure     12     Symmetry point group     C1        
B          -1.880550          0.087661         -0.028969
O          -1.443551          1.386234          0.007274
H          -2.112568          2.031713          0.259923
O          -3.158708         -0.308948          0.263201
H          -3.754677          0.408544          0.502812
C           0.346543         -0.602904         -0.660216
H           0.411778          0.346396         -1.197769
H           0.709385         -1.393439         -1.320490
C           1.171122         -0.572471          0.613493
H           0.795380          0.211443          1.277148
C           2.648221         -0.341428          0.343484
H           3.209021         -0.428638          1.274294
H           3.029954         -1.102783         -0.346225
O           2.929671          0.962393         -0.157281
H           2.594333          1.023418         -1.058398
O          -1.019047         -0.902479         -0.382428
H           1.057914         -1.531745          1.126858
    17
Structure     13     Symmetry point group     C1        
B           1.794094         -0.135208         -0.025162
O           2.254041          0.920962          0.716325
H           3.176597          0.854726          0.986216
O           2.544494         -1.224610         -0.378412
H           3.453106         -1.204481         -0.059848
C          -0.342965          0.970126         -0.135655
H           0.091021          1.895371         -0.520807
H          -0.416296          1.070369          0.951363
C          -1.707983          0.738072         -0.749714
H          -2.347453          1.585035         -0.486385
C          -2.362120         -0.555687         -0.292716
H          -3.355374         -0.640176         -0.735058
H          -1.773564         -1.414582         -0.627024
O          -2.554350         -0.609509          1.117452
H          -1.694002         -0.731160          1.534273
O           0.504704         -0.133052         -0.456465
H          -1.617207          0.715549         -1.839607
    17
Structure     14     Symmetry point group     C1        
B          -1.474851         -0.006880         -0.022914
O          -1.020242         -1.118625         -0.700605
H          -1.606009         -1.884089         -0.662465
O          -2.649298          0.031267          0.674888
H          -3.147819         -0.792950          0.674769
C           0.500647          1.223109         -0.728272
H           0.553827          2.230921         -1.140578
H           0.515666          0.521003         -1.565207
C           1.673998          0.984606          0.204238
H           2.594348          1.151542         -0.362800
C           1.705496         -0.410919          0.807807
H           2.578341         -0.506111          1.455361
H           0.820874         -0.577625          1.434419
O           1.812808         -1.431894         -0.173855
H           0.940577         -1.522531         -0.578304
O          -0.743417          1.133506         -0.032611
H           1.644800          1.719434          1.014198
    17
Structure     15     Symmetry point group     C1        
B           1.562690         -0.159153          0.054962
O           1.897103          1.066062         -0.457433
H           2.719134          1.085046         -0.959748
O           2.300165         -1.300416         -0.108314
H           3.104513         -1.186505         -0.625648
C          -0.451289          0.828618          0.963248
H           0.119898          1.722614          1.219049
H          -1.082644          0.578289          1.816211
C          -1.306285          1.071859         -0.272247
H          -2.131398          1.728757          0.015784
C          -1.845912         -0.222388         -0.864801
H          -2.605273          0.000573         -1.615036
H          -1.040909         -0.770560         -1.364404
O          -2.470427         -1.054992          0.105111
H          -1.772907         -1.403351          0.672975
O           0.425767         -0.287330          0.791881
H          -0.723808          1.585782         -1.041159
    17
Structure     16     Symmetry point group     C1        
B           1.712048          0.141752         -0.018622
O           2.372365         -1.001981          0.335022
H           3.320596         -0.897430          0.471742
O           2.290760          1.369949         -0.178532
H           3.240764          1.390273         -0.020365
C          -0.334731         -1.151932         -0.070312
H          -0.239472         -1.475956          0.969704
H           0.116537         -1.912931         -0.709826
C          -1.793425         -0.948517         -0.422965
H          -1.891317         -0.694543         -1.482465
C          -2.468790          0.124563          0.417350
H          -3.549668          0.085646          0.274154
H          -2.267889         -0.061515          1.480545
O          -2.067187          1.442514          0.062418
H          -1.106079          1.420977         -0.025904
O           0.367207          0.088557         -0.237270
H          -2.307195         -1.900269         -0.262019
    17
Structure     17     Symmetry point group     C1        
B          -1.547276          0.075102         -0.065293
O          -1.888414         -0.981332          0.733437
H          -2.699779         -0.861512          1.239370
O          -2.255327          1.240586         -0.171123
H          -3.047764          1.280432          0.375163
C           0.451643         -1.129881         -0.732210
H           0.956592         -1.206347         -1.696946
H          -0.134712         -2.036369         -0.577265
C           1.470322         -0.946654          0.377364
H           0.959711         -0.866497          1.341929
C           2.368821          0.262582          0.171392
H           3.169899          0.262343          0.911918
H           2.833836          0.208335         -0.821152
O           1.686717          1.502277          0.327312
H           0.888698          1.451908         -0.212623
O          -0.421727          0.003479         -0.832260
H           2.095194         -1.844157          0.407865
    17
Structure     18     Symmetry point group     C1        
B          -1.489075          0.069663          0.029477
O          -1.158836         -0.853961          1.000325
H          -1.841914         -1.509085          1.187674
O          -2.644318          0.028084         -0.700033
H          -3.215986         -0.723123         -0.508217
C           0.555783          1.326574          0.498644
H           0.482103          0.865748          1.487615
H           0.599135          2.407508          0.635254
C           1.807641          0.852110         -0.224579
H           1.705390          1.069594         -1.291397
C           2.158748         -0.612231         -0.017149
H           3.097492         -0.833660         -0.528127
H           2.313563         -0.802371          1.051625
O           1.197387         -1.520422         -0.538926
H           0.442645         -1.524651          0.062230
O          -0.634331          1.078855         -0.252994
H           2.650704          1.442566          0.147491
    17
Structure     19     Symmetry point group     C1        
B          -2.059409          0.018913         -0.033427
O          -2.078015          1.359468          0.250701
H          -2.953493          1.761617          0.244731
O          -3.171312         -0.732431         -0.308697
H          -3.999640         -0.241737         -0.287334
C           0.333481          0.071453          0.220159
H           0.287338          0.505030          1.223680
H           0.446202          0.888181         -0.495743
C           1.499630         -0.888492          0.122625
H           1.365614         -1.696998          0.846817
C           2.825870         -0.202245          0.396798
H           2.798623          0.298875          1.366794
H           3.629206         -0.944297          0.428351
O           3.128283          0.814464         -0.553785
H           3.198644          0.396899         -1.420338
O          -0.872494         -0.642071         -0.051138
H           1.518980         -1.341876         -0.873971
    17
Structure     20     Symmetry point group     C1        
B           1.867388          0.087459         -0.032836
O           1.412232          1.380780         -0.040042
H           2.071942          2.042262          0.195062
O           3.150137         -0.279828          0.279118
H           3.735214          0.454771          0.491964
C          -0.347270         -0.650077         -0.649623
H          -0.700047         -1.470127         -1.278305
H          -0.430982          0.276998         -1.218485
C          -1.175126         -0.578663          0.619527
H          -1.079354         -1.521378          1.165853
C          -2.644441         -0.329196          0.329720
H          -3.028285         -1.087905         -0.355676
H          -3.223060         -0.394820          1.256139
O          -2.875735          0.921372         -0.311351
H          -2.559770          1.617429          0.276911
O           1.021729         -0.925284         -0.356843
H          -0.788482          0.216766          1.265930
    17
Structure     21     Symmetry point group     C1        
B           1.956415         -0.045209          0.039038
O           1.792479          1.281684          0.342913
H           2.585496          1.819688          0.244199
O           3.135327         -0.602691         -0.381326
H           3.867085          0.019176         -0.453154
C          -0.375143         -0.407589          0.552466
H          -0.264795          0.352119          1.330835
H          -0.910954         -1.255726          0.978119
C          -1.136607          0.161417         -0.629976
H          -0.578486          1.002533         -1.051238
C          -2.521308          0.644746         -0.236468
H          -2.450584          1.372882          0.574497
H          -2.998895          1.139974         -1.087273
O          -3.351118         -0.402321          0.257082
H          -3.466457         -1.046886         -0.451096
O           0.905186         -0.897547          0.158122
H          -1.221123         -0.602149         -1.410540
    17
Structure     22     Symmetry point group     C1        
B           1.287394          0.204462          0.019163
O           1.217049         -0.009942          1.373409
H           1.827523         -0.678128          1.701275
O           2.266944         -0.307818         -0.792798
H           2.898952         -0.873574         -0.338006
C          -0.778564          1.448927          0.089200
H          -1.038458          2.446356         -0.268539
H          -0.613246          1.507699          1.168021
C          -1.907449          0.481444         -0.217814
H          -2.822547          0.874582          0.235427
C          -1.687979         -0.929036          0.304933
H          -1.431916         -0.902972          1.365787
H          -2.608630         -1.510708          0.192813
O          -0.606901         -1.606810         -0.333726
H          -0.748139         -1.559612         -1.287089
O           0.425230          1.076934         -0.574788
H          -2.075130          0.447122         -1.300193
    17
Structure     23     Symmetry point group     C1        
B           1.302544         -0.149758         -0.030479
O           1.195129         -0.205049          1.338424
H           1.873588          0.286740          1.813430
O           2.304837          0.507837         -0.695701
H           2.919301          0.977075         -0.122408
C          -0.702315         -1.494737         -0.237077
H          -0.379946         -2.271718          0.461383
H          -1.201279         -1.984045         -1.075128
C          -1.680209         -0.543815          0.444668
H          -2.643487         -1.056813          0.510272
C          -1.867115          0.774192         -0.291246
H          -1.913117          0.612227         -1.369989
H          -2.806132          1.243533          0.017789
O          -0.783903          1.678189         -0.077402
H          -0.702549          1.812706          0.874398
O           0.434138         -0.850578         -0.805744
H          -1.362870         -0.327939          1.467966
    17
Structure     24     Symmetry point group     C1        
B          -1.830565         -0.119741          0.023282
O          -2.219633          1.061397          0.599529
H          -3.125974          1.072286          0.926036
O          -2.633623         -1.222340         -0.104893
H          -3.522399         -1.111437          0.248833
C           0.331350          0.864660         -0.377036
H           0.428850          1.175333          0.665638
H          -0.065870          1.707173         -0.948028
C           1.675353          0.442439         -0.930896
H           1.553755          0.105180         -1.964352
C           2.331370         -0.665837         -0.125381
H           1.667232         -1.528592         -0.063127
H           3.254207         -0.987181         -0.618499
O           2.596773         -0.282182          1.219945
H           3.209226          0.462543          1.200401
O          -0.569474         -0.239613         -0.466252
H           2.333017          1.317746         -0.950069
    17
Structure     25     Symmetry point group     C1        
B          -1.746995         -0.167921          0.050356
O          -2.059239          1.120562         -0.299670
H          -2.919365          1.227761         -0.720117
O          -2.563524         -1.247191         -0.164230
H          -3.400504         -1.035421         -0.590764
C           0.377232          0.619180          0.888904
H           1.013021          0.286619          1.709875
H          -0.143800          1.525543          1.202599
C           1.214484          0.893114         -0.346697
H           0.560662          1.192573         -1.171201
C           2.043290         -0.302891         -0.782767
H           1.398694         -1.166544         -0.951795
H           2.554363         -0.077330         -1.724015
O           2.983603         -0.708763          0.206214
H           3.593553          0.023656          0.353314
O          -0.561976         -0.431262          0.660212
H           1.877399          1.739568         -0.136509
    17
Structure     26     Symmetry point group     Cs        
B           2.181192         -0.067431          0.000053
O           2.372549          1.289494          0.000624
H           3.295088          1.567418          0.001046
O           3.188354         -0.995505         -0.000440
H           4.075782         -0.621551          0.001293
C          -0.187726          0.344941         -0.000508
H          -0.136229          0.985912         -0.885130
H          -0.135492          0.987250          0.883078
C          -1.473447         -0.453600          0.000597
H          -1.503706         -1.097632         -0.882265
C          -2.680210          0.459801         -0.000954
H          -2.663476          1.105798          0.883810
H          -2.663984          1.102172         -0.888338
O          -3.850711         -0.350831          0.001051
H          -4.618750          0.230545         -0.001287
O           0.914444         -0.560009         -0.000333
H          -1.503983         -1.094807          0.885509
    17
Structure     27     Symmetry point group     C1        
B           1.974211         -0.071250         -0.029715
O           1.645817         -1.268842          0.550534
H           2.321050         -1.952062          0.477525
O           3.156565          0.178919         -0.674533
H           3.764934         -0.567258         -0.695960
C          -0.175811          0.794660          0.643295
H          -0.501028          1.787920          0.957536
H          -0.079073          0.171384          1.535555
C          -1.179728          0.192587         -0.321759
H          -1.269811          0.837304         -1.200110
C          -2.536799          0.038027          0.330452
H          -2.461880         -0.624635          1.199689
H          -2.898842          1.011903          0.678496
O          -3.433407         -0.507797         -0.631581
H          -4.294366         -0.614997         -0.212939
O           1.096760          0.965341          0.024643
H          -0.823900         -0.785940         -0.655651
    17
Structure     28     Symmetry point group     C1        
B          -1.968070          0.203975         -0.008466
O          -2.555399         -0.967184          0.393058
H          -3.503066         -0.908733          0.556737
O          -2.632939          1.389252         -0.178652
H          -3.576536          1.347992          0.009329
C           0.133115         -0.969028         -0.109016
H          -0.277278         -1.754411         -0.747178
H           0.069902         -1.309272          0.928855
C           1.571032         -0.687135         -0.485934
H           2.130056         -1.625388         -0.432862
C           2.217835          0.328410          0.431250
H           1.687599          1.282960          0.370649
H           2.167497         -0.025079          1.467886
O           3.574852          0.488772          0.027399
H           3.971612          1.176593          0.572597
O          -0.633789          0.225716         -0.264671
H           1.616865         -0.330476         -1.518560
    17
Structure     29     Symmetry point group     C1        
B           1.651820         -0.124356         -0.037825
O           1.429364         -0.697979          1.187361
H           2.000288         -1.446700          1.391315
O           2.604761         -0.547380         -0.926876
H           3.126708         -1.298292         -0.625253
C          -0.154330          1.445464          0.377137
H          -0.125654          2.531619          0.285791
H           0.014838          1.186544          1.424684
C          -1.499907          0.926167         -0.091265
H          -2.280522          1.434126          0.482289
C          -1.649066         -0.569521          0.089618
H          -0.887971         -1.103543         -0.490089
H          -1.518205         -0.833768          1.144607
O          -2.949921         -0.937360         -0.359813
H          -3.040321         -1.892130         -0.269516
O           0.905135          0.938955         -0.433505
H          -1.643154          1.181377         -1.144983
    17
Structure     30     Symmetry point group     C1        
B          -1.766602         -0.167399          0.002225
O          -1.921532          0.698480          1.053433
H          -2.654876          0.491451          1.642890
O          -2.565105         -1.256437         -0.228253
H          -3.268813         -1.378573          0.417718
C           0.147664          1.118046         -0.719344
H          -0.377767          2.000535         -0.351038
H           0.545465          1.346946         -1.709981
C           1.273071          0.743493          0.226099
H           1.917278          1.617362          0.359068
C           2.100765         -0.410225         -0.298281
H           1.472429         -1.295729         -0.431774
H           2.528284         -0.146050         -1.272517
O           3.137242         -0.676376          0.642355
H           3.641390         -1.434560          0.327994
O          -0.770472          0.039733         -0.898694
H           0.859549          0.484525          1.204943
    17
Structure     31     Symmetry point group     C1        
B           2.060882          0.024846         -0.028213
O           2.069876          1.366642          0.251072
H           2.943474          1.772881          0.252669
O           3.179785         -0.721816         -0.287629
H           4.005471         -0.227271         -0.255977
C          -0.335869          0.065437          0.194265
H          -0.444260          0.877188         -0.527394
H          -0.306241          0.503795          1.196494
C          -1.492905         -0.905088          0.084901
H          -1.514464         -1.338973         -0.918714
C          -2.820111         -0.239792          0.377636
H          -3.619127         -0.986895          0.364751
H          -2.798728          0.217458          1.373455
O          -3.057429          0.755588         -0.615358
H          -3.891769          1.191500         -0.411367
O           0.877934         -0.642430         -0.056969
H          -1.346790         -1.721124          0.797406
    17
Structure     32     Symmetry point group     C1        
B          -1.955194         -0.037648          0.045714
O          -1.769330          1.278634          0.381929
H          -2.556722          1.828957          0.309670
O          -3.147453         -0.568420         -0.371704
H          -3.871640          0.064633         -0.417576
C           0.377246         -0.444536          0.520291
H           0.905212         -1.309631          0.919809
H           0.285219          0.298563          1.316993
C           1.133673          0.141301         -0.657862
H           1.230120         -0.614710         -1.442236
C           2.507342          0.635618         -0.258589
H           2.993988          1.111291         -1.115267
H           2.419008          1.381727          0.539388
O           3.275094         -0.478027          0.192225
H           4.138537         -0.155669          0.472071
O          -0.913910         -0.906269          0.126845
H           0.567469          0.981441         -1.068823
    17
Structure     33     Symmetry point group     C1        
B          -1.889914          0.084093         -0.034126
O          -1.471398          1.388153          0.026172
H          -2.154109          2.020680          0.274706
O          -3.168039         -0.331234          0.234550
H          -3.774594          0.376140          0.477425
C           0.352682         -0.572615         -0.653301
H           0.421463          0.380984         -1.177894
H           0.728522         -1.356092         -1.314885
C           1.166528         -0.543087          0.627270
H           0.803337          0.259327          1.275787
C           2.643244         -0.350292          0.357882
H           3.201585         -0.405324          1.297165
H           3.008718         -1.146084         -0.301260
O           2.831488          0.922175         -0.256846
H           3.769795          1.029342         -0.446234
O          -1.012203         -0.890768         -0.386604
H           1.031342         -1.490078          1.156544
    17
Structure     34     Symmetry point group     C1        
B           1.824195         -0.128682          0.009647
O           2.222557          0.987351          0.698578
H           3.128410          0.957858          1.025335
O           2.618424         -1.220281         -0.225322
H           3.507473         -1.152358          0.138420
C          -0.328589          0.908825         -0.291211
H           0.075957          1.799376         -0.778119
H          -0.423189          1.116205          0.776571
C          -1.677386          0.557351         -0.882952
H          -2.328861          1.432201         -0.804077
C          -2.338212         -0.620836         -0.199228
H          -3.272906         -0.868251         -0.712152
H          -1.681659         -1.494915         -0.243536
O          -2.598113         -0.265930          1.156979
H          -2.947144         -1.040973          1.609599
O           0.562769         -0.189332         -0.489578
H          -1.559036          0.327748         -1.945192
    17
Structure     35     Symmetry point group     C1        
B           1.738127         -0.178359          0.047802
O           2.060608          1.106954         -0.304876
H           2.919997          1.205980         -0.728795
O           2.543820         -1.265213         -0.170386
H           3.380915         -1.061033         -0.600362
C          -0.374157          0.628949          0.897701
H           0.157115          1.528449          1.214229
H          -1.012967          0.299452          1.716944
C          -1.209968          0.920581         -0.335490
H          -1.871954          1.762976         -0.113963
C          -2.040528         -0.262918         -0.784575
H          -2.564525         -0.014707         -1.712905
H          -1.392642         -1.123552         -0.978053
O          -2.977813         -0.571142          0.244249
H          -3.449707         -1.371895         -0.007680
O           0.554024         -0.430343          0.663710
H          -0.554061          1.224407         -1.155813
    17
Structure     36     Symmetry point group     C1        
B           1.764865          0.110946         -0.042182
O           2.234360         -0.855633          0.811224
H           3.137631         -0.719363          1.116942
O           2.496708          1.193330         -0.458815
H           3.390841          1.229457         -0.103418
C          -0.327275         -1.075506         -0.152207
H          -0.285236         -1.223189          0.930850
H           0.056288         -1.981973         -0.628328
C          -1.758774         -0.830336         -0.591838
H          -1.760686         -0.418229         -1.604754
C          -2.568616          0.053499          0.333455
H          -3.611163          0.068108         -0.001948
H          -2.547672         -0.367069          1.345997
O          -2.037448          1.373851          0.339793
H          -2.578121          1.905425          0.933940
O           0.502343          0.021517         -0.527165
H          -2.265925         -1.798348         -0.635138
    17
Structure     37     Symmetry point group     C1        
B          -1.296313         -0.140626         -0.060293
O          -1.307786         -0.507008          1.262197
H          -1.950534         -0.035852          1.802385
O          -2.208874          0.708338         -0.633036
H          -2.860627          1.059179         -0.017861
C           0.701715         -1.452945         -0.396798
H           1.228181         -1.833675         -1.273715
H           0.350846         -2.310004          0.184250
C           1.652559         -0.600417          0.436102
H           1.274028         -0.480339          1.453057
C           1.880778          0.781212         -0.147378
H           2.814913          1.203682          0.234763
H           1.951988          0.727895         -1.238603
O           0.785726          1.615080          0.238428
H           0.765361          2.381152         -0.344864
O          -0.407629         -0.722005         -0.911217
H           2.605594         -1.131247          0.499523
    17
Structure     38     Symmetry point group     C1        
B          -1.299537          0.193123          0.029512
O          -1.178064         -0.151145          1.354394
H          -1.806600         -0.817041          1.651554
O          -2.310651         -0.246969         -0.786496
H          -2.929718         -0.847253         -0.359123
C           0.751768          1.460083          0.152584
H           0.603142          1.455953          1.235739
H           0.994321          2.479668         -0.151087
C           1.891868          0.530140         -0.223767
H           2.031863          0.539313         -1.308748
C           1.718447         -0.900459          0.246629
H           2.660449         -1.444440          0.125143
H           1.447719         -0.913453          1.307607
O           0.695999         -1.528396         -0.527960
H           0.532741         -2.401083         -0.153403
O          -0.459117          1.116113         -0.511837
H           2.805931          0.927315          0.227276
