# Supplementary material for: Kinetic and Thermodynamic Investigation into the Formation of Diol-Boric Acid Complexes Using NMR and Computational Analysis
Source: ACS Omega. 2025 Nov 17;10(46):55824–31. doi: 10.1021/acsomega.5c07314 (PMC12658599; doi:10.1021/acsomega.5c07314)
Supplement: Supplementary file 2 [file ao5c07314_si_002.zip › SI/PD-BA/structure.info]

 #File information
 Distinguishable structures (excluding mirror images):
 s000001
 s000002
 s000003
 s000004
 s000005
 s000006
 s000007
 s000008
 s000009
 s000010
 s000011
 s000012
 s000013
 s000014
 s000015
 s000016
 s000017
 s000018
 s000019
 s000020
 s000021
 s000023
 s000024
 s000025
 s000026
 s000028
 s000029
 s000031
 s000032
 s000033
 s000037
 s000038
 s000039
 s000040
 s000042
 s000043
 s000044
 s000045
 Number of distinguishable structures (excluding mirror images):
          38
       
 Indistinguishable rotationally-related structures(excluding mirror images)
 Numb. of indis. rot.-related structures(excluding mirror images):
           0
 #End of File information
 #Coordinates for the above structures
 Structure s000001
 Energy    3.5351096020264383     
 Current cartesian coordinates
       2.178975      -0.071784      -0.001866
       2.375355       1.284142      -0.023196
       3.298862       1.558695      -0.032145
       3.182438      -1.003771       0.006475
       4.071375      -0.633491      -0.001461
      -0.188654       0.349374       0.000969
      -0.140585       0.972404      -0.896559
      -0.129217       1.009133       0.871233
      -1.478498      -0.442451       0.027070
      -1.511304      -1.105231      -0.843734
      -2.685592       0.478258       0.010348
      -2.680018       1.125171       0.889719
      -2.656914       1.122797      -0.875517
      -3.914019      -0.236646       0.061562
      -3.954995      -0.809632      -0.712909
       0.910305      -0.559506       0.012142
      -1.508249      -1.065767       0.924510
 Structure s000002
 Energy    3.5591231164545714     
 Current cartesian coordinates
       1.975621      -0.064091      -0.036334
       1.663108      -1.281893       0.509580
       2.345127      -1.955439       0.413465
       3.150857       0.217698      -0.681086
       3.766632      -0.521162      -0.729185
      -0.179208       0.760537       0.674231
      -0.510048       1.740143       1.023548
      -0.073278       0.108145       1.544409
      -1.186023       0.182905      -0.302995
      -1.275635       0.855036      -1.162635
      -2.545457       0.009514       0.350810
      -2.475334      -0.687155       1.188353
      -2.899008       0.968684       0.745909
      -3.509119      -0.544896      -0.536321
      -3.607097       0.059484      -1.281267
       1.088399       0.961611       0.054520
      -0.831299      -0.785175      -0.666748
 Structure s000003
 Energy    3.5728279130070790     
 Current cartesian coordinates
      -1.969391      -0.072954      -0.027208
      -1.633004      -1.247335       0.594599
      -2.305988      -1.935284       0.550756
      -3.155053       0.148333      -0.676380
      -3.759164      -0.601593      -0.670568
       0.177296       0.829010       0.609313
       0.082756       0.251296       1.532023
       0.503010       1.836838       0.872961
       1.182767       0.181596      -0.324671
       0.832380      -0.820274      -0.594067
       2.550083       0.082521       0.328304
       2.918623       1.077858       0.583998
       2.484005      -0.495281       1.257140
       3.526668      -0.483058      -0.537322
       3.236825      -1.373298      -0.768144
      -1.096837       0.968902      -0.013849
       1.259441       0.771005      -1.242120
 Structure s000004
 Energy    3.1211670150885591     
 Current cartesian coordinates
      -1.967428       0.195889      -0.007943
      -2.546892      -0.980942       0.388344
      -3.494228      -0.928438       0.555980
      -2.638840       1.378770      -0.167868
      -3.581451       1.331756       0.023686
       0.139700      -0.965168      -0.123482
      -0.263718      -1.747337      -0.770049
       0.077252      -1.315836       0.910995
       1.576393      -0.665159      -0.493175
       2.141754      -1.601604      -0.443976
       2.208016       0.354515       0.437776
       1.676754       1.304297       0.375226
       2.142744       0.001766       1.474072
       3.558784       0.640418       0.094134
       4.058663      -0.182281       0.148634
      -0.634215       0.226076      -0.269398
       1.624021      -0.301467      -1.523272
 Structure s000005
 Energy    3.1202464593829609     
 Current cartesian coordinates
       1.659926      -0.116635      -0.035286
       1.445623      -0.692203       1.190241
       2.025940      -1.433639       1.394332
       2.618252      -0.526863      -0.924371
       3.151689      -1.269329      -0.621923
      -0.164994       1.433238       0.378963
      -0.139955       2.520201       0.295790
       0.000958       1.166975       1.425207
      -1.505737       0.908795      -0.099298
      -2.289714       1.415157       0.473860
      -1.647552      -0.592747       0.078032
      -0.890739      -1.122343      -0.503976
      -1.505985      -0.861697       1.130700
      -2.899316      -1.074960      -0.396895
      -3.595475      -0.624988       0.095753
       0.897780       0.935324      -0.432314
      -1.645368       1.166743      -1.152774
 Structure s000006
 Energy    3.2254288904689794     
 Current cartesian coordinates
      -1.768246      -0.157014       0.007022
      -1.914656       0.726507       1.044617
      -2.649911       0.535595       1.637137
      -2.576892      -1.241754      -0.206793
      -3.280651      -1.348453       0.441865
       0.156010       1.100698      -0.736790
      -0.361616       1.993968      -0.383575
       0.555833       1.308993      -1.731172
       1.279094       0.728931       0.213209
       1.936478       1.598614       0.318787
       2.085964      -0.454912      -0.289942
       1.451759      -1.337706      -0.375230
       2.487689      -0.234913      -1.286209
       3.135515      -0.815042       0.600593
       3.718632      -0.052871       0.694500
      -0.770391       0.026738      -0.897290
       0.868003       0.501947       1.200916
 Structure s000007
 Energy    3.2149105845923063     
 Current cartesian coordinates
       1.965144       0.203086      -0.007927
       2.550643      -0.975260       0.374709
       3.497797      -0.920074       0.542486
       2.630661       1.391154      -0.154059
       3.573671       1.346315       0.036041
      -0.135159      -0.968265      -0.140071
      -0.063326      -1.338781       0.886899
       0.268332      -1.735353      -0.804470
      -1.576926      -0.671991      -0.493309
      -1.623243      -0.265510      -1.509043
      -2.222115       0.299543       0.478818
      -2.208305      -0.120119       1.487102
      -1.665904       1.241279       0.500701
      -3.591961       0.540010       0.174699
      -3.633305       0.948834      -0.697535
       0.631851       0.229573      -0.269054
      -2.135791      -1.611560      -0.485532
 Structure s000008
 Energy    3.3438611740783033     
 Current cartesian coordinates
       1.767787      -0.162236      -0.004538
       1.915871       0.661116       1.081306
       2.651827       0.437010       1.661216
       2.574693      -1.234457      -0.279602
       3.280380      -1.377479       0.359859
      -0.152117       1.141709      -0.673851
      -0.548534       1.411134      -1.654936
       0.370471       2.009215      -0.267811
      -1.280583       0.724225       0.250857
      -0.861759       0.408010       1.212336
      -2.122602      -0.393983      -0.337362
      -2.574525      -0.064632      -1.275422
      -1.498967      -1.266187      -0.555660
      -3.206098      -0.760277       0.510218
      -2.835960      -1.091596       1.336602
       0.768915       0.073650      -0.895512
      -1.917102       1.593741       0.437360
 Structure s000009
 Energy    3.1739116565825016     
 Current cartesian coordinates
      -1.657770      -0.117943      -0.043949
      -1.469071      -0.660849       1.200678
      -2.053851      -1.396577       1.412472
      -2.597213      -0.552384      -0.941739
      -3.137210      -1.286360      -0.630286
       0.161437       1.440038       0.364036
      -0.019560       1.194323       1.412787
       0.135596       2.525161       0.259240
       1.511588       0.910400      -0.081238
       1.662125       1.153068      -1.138645
       1.656964      -0.587306       0.123184
       1.542462      -0.835708       1.179963
       0.883943      -1.130086      -0.432094
       2.946568      -1.057827      -0.253619
       3.070877      -0.861889      -1.189608
      -0.888267       0.923983      -0.452904
       2.288407       1.425612       0.490693
 Structure s000010
 Energy    3.5303085306826274     
 Current cartesian coordinates
       2.060240       0.020379      -0.028185
       2.066966       1.362269       0.248807
       2.939711       1.770449       0.250716
       3.178529      -0.726907      -0.285209
       4.004521      -0.232689      -0.254626
      -0.335269       0.059915       0.197134
      -0.428829       0.880928      -0.519566
      -0.307018       0.491172       1.202631
      -1.496676      -0.903963       0.075676
      -1.516151      -1.330961      -0.930724
      -2.831096      -0.241212       0.371640
      -3.623960      -0.989115       0.348238
      -2.820842       0.199911       1.374683
      -3.195498       0.740984      -0.594272
      -2.630631       1.512220      -0.474838
       0.876529      -0.647374      -0.057723
      -1.351954      -1.724028       0.784881
 Structure s000011
 Energy    3.5838846215834192     
 Current cartesian coordinates
      -1.956532      -0.038659       0.042752
      -1.774136       1.271086       0.403578
      -2.562469       1.821298       0.340853
      -3.145619      -0.566346      -0.385821
      -3.872617       0.064204      -0.421278
       0.376002      -0.445948       0.511133
       0.894630      -1.320584       0.908090
       0.281208       0.288516       1.315627
       1.138292       0.150162      -0.657860
       1.232584      -0.596397      -1.451260
       2.518849       0.641176      -0.256441
       2.999297       1.121802      -1.108924
       2.437949       1.386812       0.542459
       3.393033      -0.411984       0.139662
       3.110905      -0.736520       1.001774
      -0.912022      -0.905927       0.109402
       0.572266       0.997188      -1.056665
 Structure s000012
 Energy    3.6001069842292952     
 Current cartesian coordinates
      -1.880550       0.087661      -0.028969
      -1.443551       1.386234       0.007274
      -2.112568       2.031713       0.259923
      -3.158708      -0.308948       0.263201
      -3.754677       0.408544       0.502812
       0.346543      -0.602904      -0.660216
       0.411778       0.346396      -1.197769
       0.709385      -1.393439      -1.320490
       1.171122      -0.572471       0.613493
       0.795380       0.211443       1.277148
       2.648221      -0.341428       0.343484
       3.209021      -0.428638       1.274294
       3.029954      -1.102783      -0.346225
       2.929671       0.962393      -0.157281
       2.594333       1.023418      -1.058398
      -1.019047      -0.902479      -0.382428
       1.057914      -1.531745       1.126858
 Structure s000013
 Energy    2.9091480392072575     
 Current cartesian coordinates
       1.794094      -0.135208      -0.025162
       2.254041       0.920962       0.716325
       3.176597       0.854726       0.986216
       2.544494      -1.224610      -0.378412
       3.453106      -1.204481      -0.059848
      -0.342965       0.970126      -0.135655
       0.091021       1.895371      -0.520807
      -0.416296       1.070369       0.951363
      -1.707983       0.738072      -0.749714
      -2.347453       1.585035      -0.486385
      -2.362120      -0.555687      -0.292716
      -3.355374      -0.640176      -0.735058
      -1.773564      -1.414582      -0.627024
      -2.554350      -0.609509       1.117452
      -1.694002      -0.731160       1.534273
       0.504704      -0.133052      -0.456465
      -1.617207       0.715549      -1.839607
 Structure s000014
 Energy    2.2590299116814094E-005
 Current cartesian coordinates
      -1.474851      -0.006880      -0.022914
      -1.020242      -1.118625      -0.700605
      -1.606009      -1.884089      -0.662465
      -2.649298       0.031267       0.674888
      -3.147819      -0.792950       0.674769
       0.500647       1.223109      -0.728272
       0.553827       2.230921      -1.140578
       0.515666       0.521003      -1.565207
       1.673998       0.984606       0.204238
       2.594348       1.151542      -0.362800
       1.705496      -0.410919       0.807807
       2.578341      -0.506111       1.455361
       0.820874      -0.577625       1.434419
       1.812808      -1.431894      -0.173855
       0.940577      -1.522531      -0.578304
      -0.743417       1.133506      -0.032611
       1.644800       1.719434       1.014198
 Structure s000015
 Energy    2.8517843039811850     
 Current cartesian coordinates
       1.562690      -0.159153       0.054962
       1.897103       1.066062      -0.457433
       2.719134       1.085046      -0.959748
       2.300165      -1.300416      -0.108314
       3.104513      -1.186505      -0.625648
      -0.451289       0.828618       0.963248
       0.119898       1.722614       1.219049
      -1.082644       0.578289       1.816211
      -1.306285       1.071859      -0.272247
      -2.131398       1.728757       0.015784
      -1.845912      -0.222388      -0.864801
      -2.605273       0.000573      -1.615036
      -1.040909      -0.770560      -1.364404
      -2.470427      -1.054992       0.105111
      -1.772907      -1.403351       0.672975
       0.425767      -0.287330       0.791881
      -0.723808       1.585782      -1.041159
 Structure s000016
 Energy    1.3159547714660476     
 Current cartesian coordinates
       1.712048       0.141752      -0.018622
       2.372365      -1.001981       0.335022
       3.320596      -0.897430       0.471742
       2.290760       1.369949      -0.178532
       3.240764       1.390273      -0.020365
      -0.334731      -1.151932      -0.070312
      -0.239472      -1.475956       0.969704
       0.116537      -1.912931      -0.709826
      -1.793425      -0.948517      -0.422965
      -1.891317      -0.694543      -1.482465
      -2.468790       0.124563       0.417350
      -3.549668       0.085646       0.274154
      -2.267889      -0.061515       1.480545
      -2.067187       1.442514       0.062418
      -1.106079       1.420977      -0.025904
       0.367207       0.088557      -0.237270
      -2.307195      -1.900269      -0.262019
 Structure s000017
 Energy    1.6516287883477050     
 Current cartesian coordinates
      -1.547276       0.075102      -0.065293
      -1.888414      -0.981332       0.733437
      -2.699779      -0.861512       1.239370
      -2.255327       1.240586      -0.171123
      -3.047764       1.280432       0.375163
       0.451643      -1.129881      -0.732210
       0.956592      -1.206347      -1.696946
      -0.134712      -2.036369      -0.577265
       1.470322      -0.946654       0.377364
       0.959711      -0.866497       1.341929
       2.368821       0.262582       0.171392
       3.169899       0.262343       0.911918
       2.833836       0.208335      -0.821152
       1.686717       1.502277       0.327312
       0.888698       1.451908      -0.212623
      -0.421727       0.003479      -0.832260
       2.095194      -1.844157       0.407865
 Structure s000018
 Energy    2.7248128779245593     
 Current cartesian coordinates
      -1.489075       0.069663       0.029477
      -1.158836      -0.853961       1.000325
      -1.841914      -1.509085       1.187674
      -2.644318       0.028084      -0.700033
      -3.215986      -0.723123      -0.508217
       0.555783       1.326574       0.498644
       0.482103       0.865748       1.487615
       0.599135       2.407508       0.635254
       1.807641       0.852110      -0.224579
       1.705390       1.069594      -1.291397
       2.158748      -0.612231      -0.017149
       3.097492      -0.833660      -0.528127
       2.313563      -0.802371       1.051625
       1.197387      -1.520422      -0.538926
       0.442645      -1.524651       0.062230
      -0.634331       1.078855      -0.252994
       2.650704       1.442566       0.147491
 Structure s000019
 Energy    3.2307005935794368     
 Current cartesian coordinates
      -2.059409       0.018913      -0.033427
      -2.078015       1.359468       0.250701
      -2.953493       1.761617       0.244731
      -3.171312      -0.732431      -0.308697
      -3.999640      -0.241737      -0.287334
       0.333481       0.071453       0.220159
       0.287338       0.505030       1.223680
       0.446202       0.888181      -0.495743
       1.499630      -0.888492       0.122625
       1.365614      -1.696998       0.846817
       2.825870      -0.202245       0.396798
       2.798623       0.298875       1.366794
       3.629206      -0.944297       0.428351
       3.128283       0.814464      -0.553785
       3.198644       0.396899      -1.420338
      -0.872494      -0.642071      -0.051138
       1.518980      -1.341876      -0.873971
 Structure s000020
 Energy    3.2440834779949976     
 Current cartesian coordinates
       1.867388       0.087459      -0.032836
       1.412232       1.380780      -0.040042
       2.071942       2.042262       0.195062
       3.150137      -0.279828       0.279118
       3.735214       0.454771       0.491964
      -0.347270      -0.650077      -0.649623
      -0.700047      -1.470127      -1.278305
      -0.430982       0.276998      -1.218485
      -1.175126      -0.578663       0.619527
      -1.079354      -1.521378       1.165853
      -2.644441      -0.329196       0.329720
      -3.028285      -1.087905      -0.355676
      -3.223060      -0.394820       1.256139
      -2.875735       0.921372      -0.311351
      -2.559770       1.617429       0.276911
       1.021729      -0.925284      -0.356843
      -0.788482       0.216766       1.265930
 Structure s000021
 Energy    3.2548389822620853     
 Current cartesian coordinates
       1.956415      -0.045209       0.039038
       1.792479       1.281684       0.342913
       2.585496       1.819688       0.244199
       3.135327      -0.602691      -0.381326
       3.867085       0.019176      -0.453154
      -0.375143      -0.407589       0.552466
      -0.264795       0.352119       1.330835
      -0.910954      -1.255726       0.978119
      -1.136607       0.161417      -0.629976
      -0.578486       1.002533      -1.051238
      -2.521308       0.644746      -0.236468
      -2.450584       1.372882       0.574497
      -2.998895       1.139974      -1.087273
      -3.351118      -0.402321       0.257082
      -3.466457      -1.046886      -0.451096
       0.905186      -0.897547       0.158122
      -1.221123      -0.602149      -1.410540
 Structure s000023
 Energy    2.5471418621579516     
 Current cartesian coordinates
       1.287394       0.204462       0.019163
       1.217049      -0.009942       1.373409
       1.827523      -0.678128       1.701275
       2.266944      -0.307818      -0.792798
       2.898952      -0.873574      -0.338006
      -0.778564       1.448927       0.089200
      -1.038458       2.446356      -0.268539
      -0.613246       1.507699       1.168021
      -1.907449       0.481444      -0.217814
      -2.822547       0.874582       0.235427
      -1.687979      -0.929036       0.304933
      -1.431916      -0.902972       1.365787
      -2.608630      -1.510708       0.192813
      -0.606901      -1.606810      -0.333726
      -0.748139      -1.559612      -1.287089
       0.425230       1.076934      -0.574788
      -2.075130       0.447122      -1.300193
 Structure s000024
 Energy    4.1695362612292532     
 Current cartesian coordinates
       1.302544      -0.149758      -0.030479
       1.195129      -0.205049       1.338424
       1.873588       0.286740       1.813430
       2.304837       0.507837      -0.695701
       2.919301       0.977075      -0.122408
      -0.702315      -1.494737      -0.237077
      -0.379946      -2.271718       0.461383
      -1.201279      -1.984045      -1.075128
      -1.680209      -0.543815       0.444668
      -2.643487      -1.056813       0.510272
      -1.867115       0.774192      -0.291246
      -1.913117       0.612227      -1.369989
      -2.806132       1.243533       0.017789
      -0.783903       1.678189      -0.077402
      -0.702549       1.812706       0.874398
       0.434138      -0.850578      -0.805744
      -1.362870      -0.327939       1.467966
 Structure s000025
 Energy    2.8698214226892880     
 Current cartesian coordinates
      -1.830565      -0.119741       0.023282
      -2.219633       1.061397       0.599529
      -3.125974       1.072286       0.926036
      -2.633623      -1.222340      -0.104893
      -3.522399      -1.111437       0.248833
       0.331350       0.864660      -0.377036
       0.428850       1.175333       0.665638
      -0.065870       1.707173      -0.948028
       1.675353       0.442439      -0.930896
       1.553755       0.105180      -1.964352
       2.331370      -0.665837      -0.125381
       1.667232      -1.528592      -0.063127
       3.254207      -0.987181      -0.618499
       2.596773      -0.282182       1.219945
       3.209226       0.462543       1.200401
      -0.569474      -0.239613      -0.466252
       2.333017       1.317746      -0.950069
 Structure s000026
 Energy    3.0146975630641260     
 Current cartesian coordinates
      -1.746995      -0.167921       0.050356
      -2.059239       1.120562      -0.299670
      -2.919365       1.227761      -0.720117
      -2.563524      -1.247191      -0.164230
      -3.400504      -1.035421      -0.590764
       0.377232       0.619180       0.888904
       1.013021       0.286619       1.709875
      -0.143800       1.525543       1.202599
       1.214484       0.893114      -0.346697
       0.560662       1.192573      -1.171201
       2.043290      -0.302891      -0.782767
       1.398694      -1.166544      -0.951795
       2.554363      -0.077330      -1.724015
       2.983603      -0.708763       0.206214
       3.593553       0.023656       0.353314
      -0.561976      -0.431262       0.660212
       1.877399       1.739568      -0.136509
 Structure s000028
 Energy    3.7114471611446604     
 Current cartesian coordinates
       2.181192      -0.067431       0.000053
       2.372549       1.289494       0.000624
       3.295088       1.567418       0.001046
       3.188354      -0.995505      -0.000440
       4.075782      -0.621551       0.001293
      -0.187726       0.344941      -0.000508
      -0.136229       0.985912      -0.885130
      -0.135492       0.987250       0.883078
      -1.473447      -0.453600       0.000597
      -1.503706      -1.097632      -0.882265
      -2.680210       0.459801      -0.000954
      -2.663476       1.105798       0.883810
      -2.663984       1.102172      -0.888338
      -3.850711      -0.350831       0.001051
      -4.618750       0.230545      -0.001287
       0.914444      -0.560009      -0.000333
      -1.503983      -1.094807       0.885509
 Structure s000029
 Energy    3.7392909904868525     
 Current cartesian coordinates
       1.974211      -0.071250      -0.029715
       1.645817      -1.268842       0.550534
       2.321050      -1.952062       0.477525
       3.156565       0.178919      -0.674533
       3.764934      -0.567258      -0.695960
      -0.175811       0.794660       0.643295
      -0.501028       1.787920       0.957536
      -0.079073       0.171384       1.535555
      -1.179728       0.192587      -0.321759
      -1.269811       0.837304      -1.200110
      -2.536799       0.038027       0.330452
      -2.461880      -0.624635       1.199689
      -2.898842       1.011903       0.678496
      -3.433407      -0.507797      -0.631581
      -4.294366      -0.614997      -0.212939
       1.096760       0.965341       0.024643
      -0.823900      -0.785940      -0.655651
 Structure s000031
 Energy    3.3368267981725337     
 Current cartesian coordinates
      -1.968070       0.203975      -0.008466
      -2.555399      -0.967184       0.393058
      -3.503066      -0.908733       0.556737
      -2.632939       1.389252      -0.178652
      -3.576536       1.347992       0.009329
       0.133115      -0.969028      -0.109016
      -0.277278      -1.754411      -0.747178
       0.069902      -1.309272       0.928855
       1.571032      -0.687135      -0.485934
       2.130056      -1.625388      -0.432862
       2.217835       0.328410       0.431250
       1.687599       1.282960       0.370649
       2.167497      -0.025079       1.467886
       3.574852       0.488772       0.027399
       3.971612       1.176593       0.572597
      -0.633789       0.225716      -0.264671
       1.616865      -0.330476      -1.518560
 Structure s000032
 Energy    3.2629256907609800     
 Current cartesian coordinates
       1.651820      -0.124356      -0.037825
       1.429364      -0.697979       1.187361
       2.000288      -1.446700       1.391315
       2.604761      -0.547380      -0.926876
       3.126708      -1.298292      -0.625253
      -0.154330       1.445464       0.377137
      -0.125654       2.531619       0.285791
       0.014838       1.186544       1.424684
      -1.499907       0.926167      -0.091265
      -2.280522       1.434126       0.482289
      -1.649066      -0.569521       0.089618
      -0.887971      -1.103543      -0.490089
      -1.518205      -0.833768       1.144607
      -2.949921      -0.937360      -0.359813
      -3.040321      -1.892130      -0.269516
       0.905135       0.938955      -0.433505
      -1.643154       1.181377      -1.144983
 Structure s000033
 Energy    3.4416471565422819     
 Current cartesian coordinates
      -1.766602      -0.167399       0.002225
      -1.921532       0.698480       1.053433
      -2.654876       0.491451       1.642890
      -2.565105      -1.256437      -0.228253
      -3.268813      -1.378573       0.417718
       0.147664       1.118046      -0.719344
      -0.377767       2.000535      -0.351038
       0.545465       1.346946      -1.709981
       1.273071       0.743493       0.226099
       1.917278       1.617362       0.359068
       2.100765      -0.410225      -0.298281
       1.472429      -1.295729      -0.431774
       2.528284      -0.146050      -1.272517
       3.137242      -0.676376       0.642355
       3.641390      -1.434560       0.327994
      -0.770472       0.039733      -0.898694
       0.859549       0.484525       1.204943
 Structure s000037
 Energy    3.3678138200994185     
 Current cartesian coordinates
       2.060882       0.024846      -0.028213
       2.069876       1.366642       0.251072
       2.943474       1.772881       0.252669
       3.179785      -0.721816      -0.287629
       4.005471      -0.227271      -0.255977
      -0.335869       0.065437       0.194265
      -0.444260       0.877188      -0.527394
      -0.306241       0.503795       1.196494
      -1.492905      -0.905088       0.084901
      -1.514464      -1.338973      -0.918714
      -2.820111      -0.239792       0.377636
      -3.619127      -0.986895       0.364751
      -2.798728       0.217458       1.373455
      -3.057429       0.755588      -0.615358
      -3.891769       1.191500      -0.411367
       0.877934      -0.642430      -0.056969
      -1.346790      -1.721124       0.797406
 Structure s000038
 Energy    3.3923312242405093     
 Current cartesian coordinates
      -1.955194      -0.037648       0.045714
      -1.769330       1.278634       0.381929
      -2.556722       1.828957       0.309670
      -3.147453      -0.568420      -0.371704
      -3.871640       0.064633      -0.417576
       0.377246      -0.444536       0.520291
       0.905212      -1.309631       0.919809
       0.285219       0.298563       1.316993
       1.133673       0.141301      -0.657862
       1.230120      -0.614710      -1.442236
       2.507342       0.635618      -0.258589
       2.993988       1.111291      -1.115267
       2.419008       1.381727       0.539388
       3.275094      -0.478027       0.192225
       4.138537      -0.155669       0.472071
      -0.913910      -0.906269       0.126845
       0.567469       0.981441      -1.068823
 Structure s000039
 Energy    3.4648486743151934     
 Current cartesian coordinates
      -1.889914       0.084093      -0.034126
      -1.471398       1.388153       0.026172
      -2.154109       2.020680       0.274706
      -3.168039      -0.331234       0.234550
      -3.774594       0.376140       0.477425
       0.352682      -0.572615      -0.653301
       0.421463       0.380984      -1.177894
       0.728522      -1.356092      -1.314885
       1.166528      -0.543087       0.627270
       0.803337       0.259327       1.275787
       2.643244      -0.350292       0.357882
       3.201585      -0.405324       1.297165
       3.008718      -1.146084      -0.301260
       2.831488       0.922175      -0.256846
       3.769795       1.029342      -0.446234
      -1.012203      -0.890768      -0.386604
       1.031342      -1.490078       1.156544
 Structure s000040
 Energy    3.0440392563861782     
 Current cartesian coordinates
       1.824195      -0.128682       0.009647
       2.222557       0.987351       0.698578
       3.128410       0.957858       1.025335
       2.618424      -1.220281      -0.225322
       3.507473      -1.152358       0.138420
      -0.328589       0.908825      -0.291211
       0.075957       1.799376      -0.778119
      -0.423189       1.116205       0.776571
      -1.677386       0.557351      -0.882952
      -2.328861       1.432201      -0.804077
      -2.338212      -0.620836      -0.199228
      -3.272906      -0.868251      -0.712152
      -1.681659      -1.494915      -0.243536
      -2.598113      -0.265930       1.156979
      -2.947144      -1.040973       1.609599
       0.562769      -0.189332      -0.489578
      -1.559036       0.327748      -1.945192
 Structure s000042
 Energy    3.1542963527358925     
 Current cartesian coordinates
       1.738127      -0.178359       0.047802
       2.060608       1.106954      -0.304876
       2.919997       1.205980      -0.728795
       2.543820      -1.265213      -0.170386
       3.380915      -1.061033      -0.600362
      -0.374157       0.628949       0.897701
       0.157115       1.528449       1.214229
      -1.012967       0.299452       1.716944
      -1.209968       0.920581      -0.335490
      -1.871954       1.762976      -0.113963
      -2.040528      -0.262918      -0.784575
      -2.564525      -0.014707      -1.712905
      -1.392642      -1.123552      -0.978053
      -2.977813      -0.571142       0.244249
      -3.449707      -1.371895      -0.007680
       0.554024      -0.430343       0.663710
      -0.554061       1.224407      -1.155813
 Structure s000043
 Energy    5.8412541227377028     
 Current cartesian coordinates
       1.764865       0.110946      -0.042182
       2.234360      -0.855633       0.811224
       3.137631      -0.719363       1.116942
       2.496708       1.193330      -0.458815
       3.390841       1.229457      -0.103418
      -0.327275      -1.075506      -0.152207
      -0.285236      -1.223189       0.930850
       0.056288      -1.981973      -0.628328
      -1.758774      -0.830336      -0.591838
      -1.760686      -0.418229      -1.604754
      -2.568616       0.053499       0.333455
      -3.611163       0.068108      -0.001948
      -2.547672      -0.367069       1.345997
      -2.037448       1.373851       0.339793
      -2.578121       1.905425       0.933940
       0.502343       0.021517      -0.527165
      -2.265925      -1.798348      -0.635138
 Structure s000044
 Energy    4.4717031800455329     
 Current cartesian coordinates
      -1.296313      -0.140626      -0.060293
      -1.307786      -0.507008       1.262197
      -1.950534      -0.035852       1.802385
      -2.208874       0.708338      -0.633036
      -2.860627       1.059179      -0.017861
       0.701715      -1.452945      -0.396798
       1.228181      -1.833675      -1.273715
       0.350846      -2.310004       0.184250
       1.652559      -0.600417       0.436102
       1.274028      -0.480339       1.453057
       1.880778       0.781212      -0.147378
       2.814913       1.203682       0.234763
       1.951988       0.727895      -1.238603
       0.785726       1.615080       0.238428
       0.765361       2.381152      -0.344864
      -0.407629      -0.722005      -0.911217
       2.605594      -1.131247       0.499523
 Structure s000045
 Energy    3.1244193942259924     
 Current cartesian coordinates
      -1.299537       0.193123       0.029512
      -1.178064      -0.151145       1.354394
      -1.806600      -0.817041       1.651554
      -2.310651      -0.246969      -0.786496
      -2.929718      -0.847253      -0.359123
       0.751768       1.460083       0.152584
       0.603142       1.455953       1.235739
       0.994321       2.479668      -0.151087
       1.891868       0.530140      -0.223767
       2.031863       0.539313      -1.308748
       1.718447      -0.900459       0.246629
       2.660449      -1.444440       0.125143
       1.447719      -0.913453       1.307607
       0.695999      -1.528396      -0.527960
       0.532741      -2.401083      -0.153403
      -0.459117       1.116113      -0.511837
       2.805931       0.927315       0.227276
 #THE END
