# Supplementary material for: Kinetic and Thermodynamic Investigation into the Formation of Diol-Boric Acid Complexes Using NMR and Computational Analysis
Source: ACS Omega. 2025 Nov 17;10(46):55824–31. doi: 10.1021/acsomega.5c07314 (PMC12658599; doi:10.1021/acsomega.5c07314)
Supplement: Supplementary file 2 [file ao5c07314_si_002.zip › SI/README.txt]

Each subdirectory contains outputs from the MSTor utility, mvinput.exe. The output files are:
mol.xyz -> an xyz file containing the geometries of the optimized, unique rotamers
structure.info -> a text file also containing the geometries and relative energies in kcal/mol
